# Supplementary material for: Identification and functional analysis of N6‐methyladenine (m6A)‐related lncRNA across 33 cancer types
Source: Cancer Med. 2022 Jul 4;12(2):2104–16. doi: 10.1002/cam4.5001 (PMC9883401; doi:10.1002/cam4.5001)
Supplement: Supplementary file 2 — Table S1 Table S2 Table S3 [file CAM4-12-2104-s001.xlsx]

## Sheet: Table S1
Table S1. Detailed information of TCGA cancer types
abbreviate	full name	lnc/mRNA	miRNA
ACC	Adrenocortical carcinoma	77	76
BLCA	Bladder Urothelial Carcinoma	407	404
BRCA	Breast invasive carcinoma	1098	753
CESC	Cervical squamous cell carcinoma and endocervical adenocarcinoma	306	305
CHOL	Cholangiocarcinoma	36	36
COAD	Colon adenocarcinoma	288	249
DLBC	Lymphoid Neoplasm Diffuse Large B-cell Lymphoma	47	46
ESCA	Esophageal carcinoma	182	179
GBM	Glioblastoma multiforme	165	0
HNSC	Head and Neck squamous cell carcinoma	520	475
KICH	Kidney Chromophobe	66	65
KIRC	Kidney renal clear cell carcinoma	531	240
KIRP	Kidney renal papillary cell carcinoma	289	284
LAML	Acute Myeloid Leukemia	173	0
LGG	Brain Lower Grade Glioma	522	516
LIHC	Liver hepatocellular carcinoma	371	364
LUAD	Lung adenocarcinoma	515	445
LUSC	Lung squamous cell carcinoma	498	335
MESO	Mesothelioma	87	87
OV	Ovarian serous cystadenocarcinoma	427	415
PAAD	Pancreatic adenocarcinoma	179	178
PCPG	Pheochromocytoma and Paraganglioma	182	181
PRAD	Prostate adenocarcinoma	496	489
READ	Rectum adenocarcinoma	92	87
SARC	Sarcoma	262	257
SKCM	Skin Cutaneous Melanoma	469	447
STAD	Stomach adenocarcinoma	414	367
TGCT	Testicular Germ Cell Tumors	137	136
THCA	Thyroid carcinoma	512	507
THYM	Thymoma	119	119
UCEC	Uterine Corpus Endometrial Carcinoma	181	174
UCS	Uterine Carcinosarcoma	57	56
UVM	Uveal Melanoma	79	79
lnc/mRNA: number of lncRNA/mRNA expression profiles; miRNA: number of matched miRNA expression profiles.

## Sheet: Table S2
Table S2. Number of m6A-related lncRNAs involved in ceRNA networks, drug sensitivity and clinical survival across cancer types
cancer type	ceRNA network	drug sensitivity	clinical survival
ACC	95	0	804
BLCA	52	44	331
BRCA	59	44	127
CESC	24	21	167
CHOL	1	0	59
COAD	25	0	199
DLBC	72	40	81
ESCA	114	95	84
GBM	0	0	154
HNSC	39	24	340
KICH	95	0	207
KIRC	84	51	1357
KIRP	238	0	376
LAML	0	0	310
LGG	222	163	1134
LIHC	45	39	382
LUAD	41	35	266
LUSC	22	15	83
MESO	56	35	529
OV	0	0	242
PAAD	183	127	818
PCPG	157	0	187
PRAD	68	22	152
READ	41	0	290
SARC	152	0	203
SKCM	16	14	319
STAD	164	101	203
TGCT	359	0	106
THCA	103	60	186
THYM	341	0	415
UCEC	18	13	163
UCS	2	0	81
UVM	125	0	556

## Sheet: Table S3
Table S3. Detailed informations of peaks loacted in FGD5-AS1
pos	pvalue	fdr	fold_enrichment	region	dataset	sample	tool	cell/tissue	species	assembly	cell_line	cancer_type
chr3:14945427-14945593[-]	2.51e-146	1.87e-142	2.77713	exon	SRP064809	SRX1335343_SRX1335344	macs2	MT4	human	hg38	MT4	T cell leukaemia
chr3:14944835-14944916[-]	6.31e-16	3.98e-14	4.95	exon	SRP064809	SRX1335345_SRX1335346	exomePeak	MT4	human	hg38	MT4	T cell leukaemia
chr3:14943505-14943852[-]	1.06e-49	4.47e-46	2.23924	exon	SRP064809	SRX1335345_SRX1335346	macs2	MT4	human	hg38	MT4	T cell leukaemia
chr3:14944778-14944928[-]	7.69e-35	2.35e-31	2.77728	exon	SRP064809	SRX1335345_SRX1335346	macs2	MT4	human	hg38	MT4	T cell leukaemia
chr3:14945430-14945584[-]	1.25e-80	8.61e-77	2.51076	exon	SRP064809	SRX1335345_SRX1335346	macs2	MT4	human	hg38	MT4	T cell leukaemia
chr3:14944835-14944916[-]	2.75e-06	0.000145	7.49	exon	SRP064809	SRX1335347_SRX1335348	exomePeak	MT4	human	hg38	MT4	T cell leukaemia
chr3:14943506-14943852[-]	1.09e-31	5.26e-28	2.24223	exon	SRP064809	SRX1335347_SRX1335348	macs2	MT4	human	hg38	MT4	T cell leukaemia
chr3:14944835-14944916[-]	1.7e-07	1.02e-05	11.9	exon	SRP064809	SRX1335349_SRX1335350	exomePeak	MT4	human	hg38	MT4	T cell leukaemia
chr3:14943506-14943852[-]	3.26e-20	8.99e-17	1.8696	exon	SRP064809	SRX1335349_SRX1335350	macs2	MT4	human	hg38	MT4	T cell leukaemia
chr3:14945175-14946114[-]	1e-257	1e-254	34.1	exon	SRP096845	SRX2495607_SRX2495608	exomePeak	iSLK	human	hg38	iSLK	Kaposi sarcoma
chr3:14945188-14946154[-]	0	0	13.0295	exon	SRP096845	SRX2495607_SRX2495608	macs2	iSLK	human	hg38	iSLK	Kaposi sarcoma
chr3:14945155-14946114[-]	1.48e-09	1.48e-07	34	exon	SRP096845	SRX2495607_SRX2495608	MeTPeak	iSLK	human	hg38	iSLK	Kaposi sarcoma
chr3:14945155-14946104[-]	1e-280	1e-277	33.8	exon	SRP096845	SRX2495609_SRX2495610	exomePeak	iSLK	human	hg38	iSLK	Kaposi sarcoma
chr3:14945185-14946129[-]	0	0	11.3291	exon	SRP096845	SRX2495609_SRX2495610	macs2	iSLK	human	hg38	iSLK	Kaposi sarcoma
chr3:14945155-14946084[-]	6.31e-09	3.39e-07	37	exon	SRP096845	SRX2495609_SRX2495610	MeTPeak	iSLK	human	hg38	iSLK	Kaposi sarcoma
chr3:14945215-14945575[-]	1e-198	1e-195	22.2	exon	SRP096845	SRX2495612_SRX2495611	exomePeak	iSLK	human	hg38	iSLK	Kaposi sarcoma
chr3:14945594-14946144[-]	1e-286	1e-283	35.5	exon	SRP096845	SRX2495612_SRX2495611	exomePeak	iSLK	human	hg38	iSLK	Kaposi sarcoma
chr3:14945189-14946159[-]	0	0	15.1803	exon	SRP096845	SRX2495612_SRX2495611	macs2	iSLK	human	hg38	iSLK	Kaposi sarcoma
chr3:14945235-14945565[-]	2.95e-10	3.24e-08	20	exon	SRP096845	SRX2495612_SRX2495611	MeTPeak	iSLK	human	hg38	iSLK	Kaposi sarcoma
chr3:14945594-14946134[-]	2.95e-10	3.24e-08	32.1	exon	SRP096845	SRX2495612_SRX2495611	MeTPeak	iSLK	human	hg38	iSLK	Kaposi sarcoma
chr3:14945235-14946114[-]	1e-315	0	27	exon	SRP096845	SRX2495614_SRX2495613	exomePeak	iSLK	human	hg38	iSLK	Kaposi sarcoma
chr3:14948253-14948374[-]	8.51e-05	0.000631	16.2	exon	SRP096845	SRX2495614_SRX2495613	exomePeak	iSLK	human	hg38	iSLK	Kaposi sarcoma
chr3:14945189-14946161[-]	0	0	13.21	exon	SRP096845	SRX2495614_SRX2495613	macs2	iSLK	human	hg38	iSLK	Kaposi sarcoma
chr3:14945235-14945565[-]	2.51e-11	4.27e-09	21.1	exon	SRP096845	SRX2495614_SRX2495613	MeTPeak	iSLK	human	hg38	iSLK	Kaposi sarcoma
chr3:14945584-14946114[-]	2.51e-11	4.27e-09	24.6	exon	SRP096845	SRX2495614_SRX2495613	MeTPeak	iSLK	human	hg38	iSLK	Kaposi sarcoma
chr3:14948253-14948374[-]	0.0001	0.000372	13	exon	SRP096845	SRX2495614_SRX2495613	MeTPeak	iSLK	human	hg38	iSLK	Kaposi sarcoma
chr3:14945225-14945515[-]	1e-231	1e-228	21.2	exon	SRP096845	SRX3135190_SRX3135191	exomePeak	iSLK	human	hg38	iSLK	Kaposi sarcoma
chr3:14945554-14946074[-]	3.98e-91	5.01e-89	15.2	exon	SRP096845	SRX3135190_SRX3135191	exomePeak	iSLK	human	hg38	iSLK	Kaposi sarcoma
chr3:14945206-14946122[-]	0	0	8.09708	exon	SRP096845	SRX3135190_SRX3135191	macs2	iSLK	human	hg38	iSLK	Kaposi sarcoma
chr3:14945225-14945515[-]	8.71e-09	2.57e-07	19	exon	SRP096845	SRX3135190_SRX3135191	MeTPeak	iSLK	human	hg38	iSLK	Kaposi sarcoma
chr3:14945564-14946074[-]	8.71e-09	2.57e-07	13.6	exon	SRP096845	SRX3135190_SRX3135191	MeTPeak	iSLK	human	hg38	iSLK	Kaposi sarcoma
chr3:14948243-14948324[-]	0.00525	0.0158	15	exon	SRP096845	SRX3135190_SRX3135191	MeTPeak	iSLK	human	hg38	iSLK	Kaposi sarcoma
chr3:14945155-14945515[-]	1e-232	1e-229	29.4	exon	SRP096845	SRX3135192_SRX3135193	exomePeak	iSLK	human	hg38	iSLK	Kaposi sarcoma
chr3:14945584-14946094[-]	7.94e-94	1.26e-91	25.3	exon	SRP096845	SRX3135192_SRX3135193	exomePeak	iSLK	human	hg38	iSLK	Kaposi sarcoma
chr3:14945210-14946128[-]	0	0	10.5426	exon	SRP096845	SRX3135192_SRX3135193	macs2	iSLK	human	hg38	iSLK	Kaposi sarcoma
chr3:14945155-14945515[-]	2.88e-08	6.03e-07	26.2	exon	SRP096845	SRX3135192_SRX3135193	MeTPeak	iSLK	human	hg38	iSLK	Kaposi sarcoma
chr3:14945584-14946094[-]	2.88e-08	6.03e-07	21.5	exon	SRP096845	SRX3135192_SRX3135193	MeTPeak	iSLK	human	hg38	iSLK	Kaposi sarcoma
chr3:14945135-14945525[-]	1e-207	1e-204	25	exon	SRP096845	SRX3135195_SRX3135194	exomePeak	iSLK	human	hg38	iSLK	Kaposi sarcoma
chr3:14945544-14946074[-]	2.51e-92	3.98e-90	17.9	exon	SRP096845	SRX3135195_SRX3135194	exomePeak	iSLK	human	hg38	iSLK	Kaposi sarcoma
chr3:14945196-14946122[-]	0	0	12.8801	exon	SRP096845	SRX3135195_SRX3135194	macs2	iSLK	human	hg38	iSLK	Kaposi sarcoma
chr3:14945095-14945525[-]	1.78e-07	1.74e-06	22.2	exon	SRP096845	SRX3135195_SRX3135194	MeTPeak	iSLK	human	hg38	iSLK	Kaposi sarcoma
chr3:14945544-14946064[-]	1.78e-07	1.74e-06	15.4	exon	SRP096845	SRX3135195_SRX3135194	MeTPeak	iSLK	human	hg38	iSLK	Kaposi sarcoma
chr3:14945155-14946054[-]	1e-115	1e-113	17.7	exon	SRP096845	SRX3135197_SRX3135196	exomePeak	iSLK	human	hg38	iSLK	Kaposi sarcoma
chr3:14945183-14946108[-]	0	0	12.3217	exon	SRP096845	SRX3135197_SRX3135196	macs2	iSLK	human	hg38	iSLK	Kaposi sarcoma
chr3:14945145-14946054[-]	8.51e-08	9.33e-07	14.7	exon	SRP096845	SRX3135197_SRX3135196	MeTPeak	iSLK	human	hg38	iSLK	Kaposi sarcoma
chr3:14945205-14946074[-]	1e-243	1e-241	46.8	exon	SRP096845	SRX3135214_SRX3135215	exomePeak	iSLK	human	hg38	iSLK	Kaposi sarcoma
chr3:14945205-14946124[-]	0	0	9.6346	exon	SRP096845	SRX3135214_SRX3135215	macs2	iSLK	human	hg38	iSLK	Kaposi sarcoma
chr3:14945205-14946074[-]	2.51e-10	2.82e-08	38	exon	SRP096845	SRX3135214_SRX3135215	MeTPeak	iSLK	human	hg38	iSLK	Kaposi sarcoma
chr3:14945195-14946074[-]	1e-129	1e-127	28.5	exon	SRP096845	SRX3135216_SRX3135217	exomePeak	iSLK	human	hg38	iSLK	Kaposi sarcoma
chr3:14945188-14946124[-]	0	0	9.40403	exon	SRP096845	SRX3135216_SRX3135217	macs2	iSLK	human	hg38	iSLK	Kaposi sarcoma
chr3:14945205-14946074[-]	1.26e-08	3.89e-07	23.5	exon	SRP096845	SRX3135216_SRX3135217	MeTPeak	iSLK	human	hg38	iSLK	Kaposi sarcoma
chr3:14945205-14945525[-]	1e-157	1e-154	37.5	exon	SRP096845	SRX3135219_SRX3135218	exomePeak	iSLK	human	hg38	iSLK	Kaposi sarcoma
chr3:14945544-14946074[-]	3.98e-73	6.31e-71	13.9	exon	SRP096845	SRX3135219_SRX3135218	exomePeak	iSLK	human	hg38	iSLK	Kaposi sarcoma
chr3:14945207-14946122[-]	0	0	11.9731	exon	SRP096845	SRX3135219_SRX3135218	macs2	iSLK	human	hg38	iSLK	Kaposi sarcoma
chr3:14945205-14945515[-]	3.72e-08	7.59e-07	29.8	exon	SRP096845	SRX3135219_SRX3135218	MeTPeak	iSLK	human	hg38	iSLK	Kaposi sarcoma
chr3:14945554-14946074[-]	3.72e-08	7.59e-07	11	exon	SRP096845	SRX3135219_SRX3135218	MeTPeak	iSLK	human	hg38	iSLK	Kaposi sarcoma
chr3:14948173-14948364[-]	2.14e-05	8.13e-05	15	exon	SRP096845	SRX3135219_SRX3135218	MeTPeak	iSLK	human	hg38	iSLK	Kaposi sarcoma
chr3:14945155-14945555[-]	1e-134	1e-131	36.4	exon	SRP096845	SRX3135221_SRX3135220	exomePeak	iSLK	human	hg38	iSLK	Kaposi sarcoma
chr3:14945574-14946074[-]	2.51e-75	3.98e-73	28.5	exon	SRP096845	SRX3135221_SRX3135220	exomePeak	iSLK	human	hg38	iSLK	Kaposi sarcoma
chr3:14945197-14946124[-]	0	0	8.61101	exon	SRP096845	SRX3135221_SRX3135220	macs2	iSLK	human	hg38	iSLK	Kaposi sarcoma
chr3:14945155-14945555[-]	2.51e-08	6.17e-07	27	exon	SRP096845	SRX3135221_SRX3135220	MeTPeak	iSLK	human	hg38	iSLK	Kaposi sarcoma
chr3:14945574-14946074[-]	2.51e-08	6.17e-07	22.4	exon	SRP096845	SRX3135221_SRX3135220	MeTPeak	iSLK	human	hg38	iSLK	Kaposi sarcoma
chr3:14945295-14945745[-]	1e-54	5.01e-52	10.5	exon	SRP022152	SRX275766_SRX275768	exomePeak	HeLa	human	hg38	HeLa	Cervical cancer
chr3:14945804-14946054[-]	3.98e-73	3.98e-70	8.28	exon	SRP022152	SRX275766_SRX275768	exomePeak	HeLa	human	hg38	HeLa	Cervical cancer
chr3:14945258-14946102[.]	0	0	8.40813	exon	SRP022152	SRX275766_SRX275768	macs2	HeLa	human	hg38	HeLa	Cervical cancer
chr3:14945295-14945505[-]	2.29e-07	1.91e-06	9.25	exon	SRP022152	SRX275766_SRX275768	MeTPeak	HeLa	human	hg38	HeLa	Cervical cancer
chr3:14945614-14945745[-]	2.29e-07	1.91e-06	8	exon	SRP022152	SRX275766_SRX275768	MeTPeak	HeLa	human	hg38	HeLa	Cervical cancer
chr3:14945804-14946054[-]	2.29e-07	1.91e-06	7.23	exon	SRP022152	SRX275766_SRX275768	MeTPeak	HeLa	human	hg38	HeLa	Cervical cancer
chr3:14945255-14945535[-]	6.31e-64	3.16e-61	13.3	exon	SRP022152	SRX275767_SRX275769	exomePeak	HeLa	human	hg38	HeLa	Cervical cancer
chr3:14945584-14945745[-]	3.98e-22	3.16e-20	8.92	exon	SRP022152	SRX275767_SRX275769	exomePeak	HeLa	human	hg38	HeLa	Cervical cancer
chr3:14945794-14946074[-]	6.31e-83	5.01e-80	5.26	exon	SRP022152	SRX275767_SRX275769	exomePeak	HeLa	human	hg38	HeLa	Cervical cancer
chr3:14945259-14946106[.]	0	0	7.84223	exon	SRP022152	SRX275767_SRX275769	macs2	HeLa	human	hg38	HeLa	Cervical cancer
chr3:14945295-14945525[-]	6.61e-08	4.57e-07	12.7	exon	SRP022152	SRX275767_SRX275769	MeTPeak	HeLa	human	hg38	HeLa	Cervical cancer
chr3:14945584-14945745[-]	6.61e-08	4.57e-07	7	exon	SRP022152	SRX275767_SRX275769	MeTPeak	HeLa	human	hg38	HeLa	Cervical cancer
chr3:14945794-14946074[-]	6.61e-08	4.57e-07	5.1	exon	SRP022152	SRX275767_SRX275769	MeTPeak	HeLa	human	hg38	HeLa	Cervical cancer
chr3:14947265-14947345[-]	6.61e-08	1.66e-06	6	exon	SRP022152	SRX275767_SRX275769	MeTPeak	HeLa	human	hg38	HeLa	Cervical cancer
chr3:14948213-14948294[-]	3.39e-05	8.32e-05	6	exon	SRP022152	SRX275767_SRX275769	MeTPeak	HeLa	human	hg38	HeLa	Cervical cancer
chr3:14945285-14945535[-]	2e-21	2e-19	8.4	exon	SRP022152	SRX275770_SRX275772	exomePeak	HeLa	human	hg38	HeLa	Cervical cancer
chr3:14945674-14945755[-]	2e-13	1e-11	4.82	exon	SRP022152	SRX275770_SRX275772	exomePeak	HeLa	human	hg38	HeLa	Cervical cancer
chr3:14945933-14946084[-]	2e-41	7.94e-39	5.09	exon	SRP022152	SRX275770_SRX275772	exomePeak	HeLa	human	hg38	HeLa	Cervical cancer
chr3:14945273-14946097[.]	1.94e-276	7.83e-272	7.06049	exon	SRP022152	SRX275770_SRX275772	macs2	HeLa	human	hg38	HeLa	Cervical cancer
chr3:14945275-14945535[-]	5.37e-07	3.02e-06	8	exon	SRP022152	SRX275770_SRX275772	MeTPeak	HeLa	human	hg38	HeLa	Cervical cancer
chr3:14945664-14945755[-]	5.37e-07	3.02e-06	4.83	exon	SRP022152	SRX275770_SRX275772	MeTPeak	HeLa	human	hg38	HeLa	Cervical cancer
chr3:14945933-14946084[-]	5.37e-07	3.02e-06	5.12	exon	SRP022152	SRX275770_SRX275772	MeTPeak	HeLa	human	hg38	HeLa	Cervical cancer
chr3:14945315-14945545[-]	5.01e-37	1.26e-34	6.97	exon	SRP022152	SRX275771_SRX275773	exomePeak	HeLa	human	hg38	HeLa	Cervical cancer
chr3:14945634-14945745[-]	3.98e-20	3.98e-18	7.19	exon	SRP022152	SRX275771_SRX275773	exomePeak	HeLa	human	hg38	HeLa	Cervical cancer
chr3:14945834-14946074[-]	6.31e-66	6.31e-63	4.96	exon	SRP022152	SRX275771_SRX275773	exomePeak	HeLa	human	hg38	HeLa	Cervical cancer
chr3:14945273-14946095[.]	0	0	7.62829	exon	SRP022152	SRX275771_SRX275773	macs2	HeLa	human	hg38	HeLa	Cervical cancer
chr3:14945305-14945545[-]	1.74e-06	6.92e-06	7.14	exon	SRP022152	SRX275771_SRX275773	MeTPeak	HeLa	human	hg38	HeLa	Cervical cancer
chr3:14945634-14945755[-]	1.74e-06	6.92e-06	6.2	exon	SRP022152	SRX275771_SRX275773	MeTPeak	HeLa	human	hg38	HeLa	Cervical cancer
chr3:14945834-14946074[-]	1.74e-06	6.92e-06	5.24	exon	SRP022152	SRX275771_SRX275773	MeTPeak	HeLa	human	hg38	HeLa	Cervical cancer
chr3:14945325-14945545[-]	6.31e-14	7.94e-12	9.56	exon	SRP022152	SRX275774_SRX275776	exomePeak	HeLa	human	hg38	HeLa	Cervical cancer
chr3:14945824-14946064[-]	7.94e-29	3.98e-26	22	exon	SRP022152	SRX275774_SRX275776	exomePeak	HeLa	human	hg38	HeLa	Cervical cancer
chr3:14945288-14946102[.]	8.94e-213	5.61e-208	10.7703	exon	SRP022152	SRX275774_SRX275776	macs2	HeLa	human	hg38	HeLa	Cervical cancer
chr3:14945305-14945545[-]	3.09e-10	3.63e-08	7.07	exon	SRP022152	SRX275774_SRX275776	MeTPeak	HeLa	human	hg38	HeLa	Cervical cancer
chr3:14945604-14945765[-]	3.09e-10	3.63e-08	21	exon	SRP022152	SRX275774_SRX275776	MeTPeak	HeLa	human	hg38	HeLa	Cervical cancer
chr3:14945794-14946064[-]	3.09e-10	3.63e-08	23	exon	SRP022152	SRX275774_SRX275776	MeTPeak	HeLa	human	hg38	HeLa	Cervical cancer
chr3:14945325-14945535[-]	7.94e-19	1.58e-16	19.8	exon	SRP022152	SRX275775_SRX275777	exomePeak	HeLa	human	hg38	HeLa	Cervical cancer
chr3:14945824-14946064[-]	5.01e-26	2e-23	15.8	exon	SRP022152	SRX275775_SRX275777	exomePeak	HeLa	human	hg38	HeLa	Cervical cancer
chr3:14945289-14946105[.]	7.51e-134	1.99e-129	6.31944	exon	SRP022152	SRX275775_SRX275777	macs2	HeLa	human	hg38	HeLa	Cervical cancer
chr3:14944726-14944807[-]	8.71e-06	8.91e-05	6	exon	SRP022152	SRX275775_SRX275777	MeTPeak	HeLa	human	hg38	HeLa	Cervical cancer
chr3:14945305-14945525[-]	5.89e-07	2.4e-06	13.6	exon	SRP022152	SRX275775_SRX275777	MeTPeak	HeLa	human	hg38	HeLa	Cervical cancer
chr3:14945564-14945645[-]	5.89e-07	2.4e-06	6.67	exon	SRP022152	SRX275775_SRX275777	MeTPeak	HeLa	human	hg38	HeLa	Cervical cancer
chr3:14945804-14946064[-]	5.89e-07	2.4e-06	8	exon	SRP022152	SRX275775_SRX275777	MeTPeak	HeLa	human	hg38	HeLa	Cervical cancer
chr3:14945185-14947106[-]	0	0	30.9	exon	SRP022152	SRX275778_SRX275780	exomePeak	HeLa	human	hg38	HeLa	Cervical cancer
chr3:14945196-14946217[.]	0	0	28.0641	exon	SRP022152	SRX275778_SRX275780	macs2	HeLa	human	hg38	HeLa	Cervical cancer
chr3:14946973-14947133[.]	2.96e-29	2.7e-26	2.7485	exon	SRP022152	SRX275778_SRX275780	macs2	HeLa	human	hg38	HeLa	Cervical cancer
chr3:14945185-14947096[-]	4.57e-08	7.76e-07	28.5	exon	SRP022152	SRX275778_SRX275780	MeTPeak	HeLa	human	hg38	HeLa	Cervical cancer
chr3:14945175-14947096[-]	1e-298	1e-295	34.5	exon	SRP022152	SRX275779_SRX275781	exomePeak	HeLa	human	hg38	HeLa	Cervical cancer
chr3:14945192-14946214[.]	0	0	27.5647	exon	SRP022152	SRX275779_SRX275781	macs2	HeLa	human	hg38	HeLa	Cervical cancer
chr3:14946976-14947141[.]	1.07e-33	1.17e-30	3.40981	exon	SRP022152	SRX275779_SRX275781	macs2	HeLa	human	hg38	HeLa	Cervical cancer
chr3:14945185-14947096[-]	6.92e-08	8.71e-07	24	exon	SRP022152	SRX275779_SRX275781	MeTPeak	HeLa	human	hg38	HeLa	Cervical cancer
chr3:14945185-14946134[-]	0	0	32.2	exon	SRP022152	SRX275782_SRX275784	exomePeak	HeLa	human	hg38	HeLa	Cervical cancer
chr3:14945217-14946185[.]	0	0	16.1348	exon	SRP022152	SRX275782_SRX275784	macs2	HeLa	human	hg38	HeLa	Cervical cancer
chr3:14945185-14945525[-]	4.07e-08	7.41e-07	42	exon	SRP022152	SRX275782_SRX275784	MeTPeak	HeLa	human	hg38	HeLa	Cervical cancer
chr3:14945544-14946134[-]	4.07e-08	7.41e-07	13.4	exon	SRP022152	SRX275782_SRX275784	MeTPeak	HeLa	human	hg38	HeLa	Cervical cancer
chr3:14945185-14945525[-]	0	0	31.5	exon	SRP022152	SRX275783_SRX275785	exomePeak	HeLa	human	hg38	HeLa	Cervical cancer
chr3:14945554-14946084[-]	0	0	17.4	exon	SRP022152	SRX275783_SRX275785	exomePeak	HeLa	human	hg38	HeLa	Cervical cancer
chr3:14945224-14946184[.]	0	0	17.8122	exon	SRP022152	SRX275783_SRX275785	macs2	HeLa	human	hg38	HeLa	Cervical cancer
chr3:14945185-14945505[-]	4.27e-08	7.76e-07	29.3	exon	SRP022152	SRX275783_SRX275785	MeTPeak	HeLa	human	hg38	HeLa	Cervical cancer
chr3:14945554-14946084[-]	4.27e-08	7.76e-07	15.9	exon	SRP022152	SRX275783_SRX275785	MeTPeak	HeLa	human	hg38	HeLa	Cervical cancer
chr3:14945235-14945316[-]	1.45e-09	2.95e-08	4.95	exon	SRP082358	SRX2033362_SRX2033368	exomePeak	Jurkat	human	hg38	Jurkat	T cell leukemia
chr3:14945345-14945515[-]	1.26e-28	1e-26	6.42	exon	SRP082358	SRX2033362_SRX2033368	exomePeak	Jurkat	human	hg38	Jurkat	T cell leukemia
chr3:14945594-14945805[-]	3.98e-20	2e-18	4.93	exon	SRP082358	SRX2033362_SRX2033368	exomePeak	Jurkat	human	hg38	Jurkat	T cell leukemia
chr3:14945824-14946064[-]	5.01e-42	7.94e-40	8.32	exon	SRP082358	SRX2033362_SRX2033368	exomePeak	Jurkat	human	hg38	Jurkat	T cell leukemia
chr3:14948233-14948394[-]	6.31e-25	3.98e-23	37.8	exon	SRP082358	SRX2033362_SRX2033368	exomePeak	Jurkat	human	hg38	Jurkat	T cell leukemia
chr3:14945233-14946124[-]	1.41e-186	2.08e-182	5.71791	exon	SRP082358	SRX2033362_SRX2033368	macs2	Jurkat	human	hg38	Jurkat	T cell leukemia
chr3:14948183-14948434[-]	3.4e-215	6.05e-211	14.2462	exon	SRP082358	SRX2033362_SRX2033368	macs2	Jurkat	human	hg38	Jurkat	T cell leukemia
chr3:14945235-14945316[-]	2.45e-08	5.89e-07	4.35	exon	SRP082358	SRX2033362_SRX2033368	MeTPeak	Jurkat	human	hg38	Jurkat	T cell leukemia
chr3:14945364-14945495[-]	2.45e-08	5.89e-07	5.72	exon	SRP082358	SRX2033362_SRX2033368	MeTPeak	Jurkat	human	hg38	Jurkat	T cell leukemia
chr3:14945594-14945785[-]	2.45e-08	5.89e-07	4.37	exon	SRP082358	SRX2033362_SRX2033368	MeTPeak	Jurkat	human	hg38	Jurkat	T cell leukemia
chr3:14945824-14946064[-]	2.45e-08	5.89e-07	7.39	exon	SRP082358	SRX2033362_SRX2033368	MeTPeak	Jurkat	human	hg38	Jurkat	T cell leukemia
chr3:14948233-14948404[-]	6.46e-09	3.47e-07	21.5	exon	SRP082358	SRX2033362_SRX2033368	MeTPeak	Jurkat	human	hg38	Jurkat	T cell leukemia
chr3:14945235-14945336[-]	3.09e-09	5.62e-08	4.44	exon	SRP082358	SRX2033363_SRX2033369	exomePeak	Jurkat	human	hg38	Jurkat	T cell leukemia
chr3:14945354-14945515[-]	6.31e-24	3.98e-22	4.74	exon	SRP082358	SRX2033363_SRX2033369	exomePeak	Jurkat	human	hg38	Jurkat	T cell leukemia
chr3:14945574-14945805[-]	6.31e-35	7.94e-33	8.59	exon	SRP082358	SRX2033363_SRX2033369	exomePeak	Jurkat	human	hg38	Jurkat	T cell leukemia
chr3:14945863-14946074[-]	1.26e-40	1.58e-38	6.88	exon	SRP082358	SRX2033363_SRX2033369	exomePeak	Jurkat	human	hg38	Jurkat	T cell leukemia
chr3:14948223-14948404[-]	3.16e-28	2.51e-26	21.2	exon	SRP082358	SRX2033363_SRX2033369	exomePeak	Jurkat	human	hg38	Jurkat	T cell leukemia
chr3:14945231-14946121[-]	8.46e-191	1.19e-186	5.86744	exon	SRP082358	SRX2033363_SRX2033369	macs2	Jurkat	human	hg38	Jurkat	T cell leukemia
chr3:14948170-14948431[-]	3.27e-240	6.33e-236	14.8052	exon	SRP082358	SRX2033363_SRX2033369	macs2	Jurkat	human	hg38	Jurkat	T cell leukemia
chr3:14945235-14945326[-]	2.82e-08	6.17e-07	4	exon	SRP082358	SRX2033363_SRX2033369	MeTPeak	Jurkat	human	hg38	Jurkat	T cell leukemia
chr3:14945364-14945515[-]	2.82e-08	6.17e-07	4.35	exon	SRP082358	SRX2033363_SRX2033369	MeTPeak	Jurkat	human	hg38	Jurkat	T cell leukemia
chr3:14945574-14945795[-]	2.82e-08	6.17e-07	7.62	exon	SRP082358	SRX2033363_SRX2033369	MeTPeak	Jurkat	human	hg38	Jurkat	T cell leukemia
chr3:14945873-14946074[-]	2.82e-08	6.17e-07	6.39	exon	SRP082358	SRX2033363_SRX2033369	MeTPeak	Jurkat	human	hg38	Jurkat	T cell leukemia
chr3:14948223-14948424[-]	3.89e-08	7.24e-07	17.5	exon	SRP082358	SRX2033363_SRX2033369	MeTPeak	Jurkat	human	hg38	Jurkat	T cell leukemia
chr3:14945235-14945326[-]	3.98e-11	8.91e-10	5.25	exon	SRP082358	SRX2033364_SRX2033370	exomePeak	Jurkat	human	hg38	Jurkat	T cell leukemia
chr3:14945354-14945515[-]	1e-38	1.26e-36	5.96	exon	SRP082358	SRX2033364_SRX2033370	exomePeak	Jurkat	human	hg38	Jurkat	T cell leukemia
chr3:14945574-14945745[-]	7.94e-20	3.98e-18	6.29	exon	SRP082358	SRX2033364_SRX2033370	exomePeak	Jurkat	human	hg38	Jurkat	T cell leukemia
chr3:14945854-14946064[-]	5.01e-37	7.94e-35	6.44	exon	SRP082358	SRX2033364_SRX2033370	exomePeak	Jurkat	human	hg38	Jurkat	T cell leukemia
chr3:14948243-14948394[-]	2.51e-29	2.51e-27	13.3	exon	SRP082358	SRX2033364_SRX2033370	exomePeak	Jurkat	human	hg38	Jurkat	T cell leukemia
chr3:14945228-14946113[-]	6.94e-186	9.58e-182	4.96664	exon	SRP082358	SRX2033364_SRX2033370	macs2	Jurkat	human	hg38	Jurkat	T cell leukemia
chr3:14948184-14948429[-]	1.36e-258	2.93e-254	14.8088	exon	SRP082358	SRX2033364_SRX2033370	macs2	Jurkat	human	hg38	Jurkat	T cell leukemia
chr3:14945235-14945316[-]	2.63e-09	2.14e-07	4.25	exon	SRP082358	SRX2033364_SRX2033370	MeTPeak	Jurkat	human	hg38	Jurkat	T cell leukemia
chr3:14945364-14945505[-]	2.63e-09	2.14e-07	5.51	exon	SRP082358	SRX2033364_SRX2033370	MeTPeak	Jurkat	human	hg38	Jurkat	T cell leukemia
chr3:14945584-14945745[-]	2.63e-09	2.14e-07	5.71	exon	SRP082358	SRX2033364_SRX2033370	MeTPeak	Jurkat	human	hg38	Jurkat	T cell leukemia
chr3:14945854-14946064[-]	2.63e-09	2.14e-07	5.73	exon	SRP082358	SRX2033364_SRX2033370	MeTPeak	Jurkat	human	hg38	Jurkat	T cell leukemia
chr3:14948243-14948394[-]	1.82e-09	1.74e-07	11.2	exon	SRP082358	SRX2033364_SRX2033370	MeTPeak	Jurkat	human	hg38	Jurkat	T cell leukemia
chr3:14945235-14945346[-]	1.58e-14	6.31e-13	5.62	exon	SRP082358	SRX2033365_SRX2033371	exomePeak	Jurkat	human	hg38	Jurkat	T cell leukemia
chr3:14945364-14945555[-]	3.16e-41	6.31e-39	8.21	exon	SRP082358	SRX2033365_SRX2033371	exomePeak	Jurkat	human	hg38	Jurkat	T cell leukemia
chr3:14945584-14945745[-]	5.01e-23	3.16e-21	5.48	exon	SRP082358	SRX2033365_SRX2033371	exomePeak	Jurkat	human	hg38	Jurkat	T cell leukemia
chr3:14945923-14946084[-]	5.01e-29	5.01e-27	5.75	exon	SRP082358	SRX2033365_SRX2033371	exomePeak	Jurkat	human	hg38	Jurkat	T cell leukemia
chr3:14948193-14948384[-]	3.16e-21	2e-19	7.79	exon	SRP082358	SRX2033365_SRX2033371	exomePeak	Jurkat	human	hg38	Jurkat	T cell leukemia
chr3:14945228-14946122[-]	6.65e-224	1.32e-219	5.9301	exon	SRP082358	SRX2033365_SRX2033371	macs2	Jurkat	human	hg38	Jurkat	T cell leukemia
chr3:14948168-14948429[-]	1.1e-241	2.42e-237	13.1038	exon	SRP082358	SRX2033365_SRX2033371	macs2	Jurkat	human	hg38	Jurkat	T cell leukemia
chr3:14945235-14945336[-]	6.03e-09	2.88e-07	5.16	exon	SRP082358	SRX2033365_SRX2033371	MeTPeak	Jurkat	human	hg38	Jurkat	T cell leukemia
chr3:14945364-14945525[-]	6.03e-09	2.88e-07	7.78	exon	SRP082358	SRX2033365_SRX2033371	MeTPeak	Jurkat	human	hg38	Jurkat	T cell leukemia
chr3:14945594-14945735[-]	6.03e-09	2.88e-07	5.14	exon	SRP082358	SRX2033365_SRX2033371	MeTPeak	Jurkat	human	hg38	Jurkat	T cell leukemia
chr3:14945923-14946084[-]	6.03e-09	2.88e-07	5.48	exon	SRP082358	SRX2033365_SRX2033371	MeTPeak	Jurkat	human	hg38	Jurkat	T cell leukemia
chr3:14948203-14948394[-]	2.14e-08	4.68e-07	7.12	exon	SRP082358	SRX2033365_SRX2033371	MeTPeak	Jurkat	human	hg38	Jurkat	T cell leukemia
chr3:14945255-14945336[-]	5.01e-15	1e-13	2.63	exon	SRP067910	SRX1508219_SRX1508220	exomePeak	MONO-MAC-6	human	hg38	MONO-MAC-6	monoblastic leukemia
chr3:14945394-14945505[-]	1.58e-41	1.26e-39	4.68	exon	SRP067910	SRX1508219_SRX1508220	exomePeak	MONO-MAC-6	human	hg38	MONO-MAC-6	monoblastic leukemia
chr3:14945544-14945765[-]	1e-106	1e-103	6.31	exon	SRP067910	SRX1508219_SRX1508220	exomePeak	MONO-MAC-6	human	hg38	MONO-MAC-6	monoblastic leukemia
chr3:14945824-14946084[-]	0	0	10.2	exon	SRP067910	SRX1508219_SRX1508220	exomePeak	MONO-MAC-6	human	hg38	MONO-MAC-6	monoblastic leukemia
chr3:14948233-14948384[-]	2.51e-30	1.26e-28	43.8	exon	SRP067910	SRX1508219_SRX1508220	exomePeak	MONO-MAC-6	human	hg38	MONO-MAC-6	monoblastic leukemia
chr3:14945200-14946152[-]	0	0	19.2891	exon	SRP067910	SRX1508219_SRX1508220	macs2	MONO-MAC-6	human	hg38	MONO-MAC-6	monoblastic leukemia
chr3:14948228-14948412[-]	6.72e-45	1.46e-41	4.65549	exon	SRP067910	SRX1508219_SRX1508220	macs2	MONO-MAC-6	human	hg38	MONO-MAC-6	monoblastic leukemia
chr3:14945245-14945775[-]	2.29e-09	2.29e-07	7.48	exon	SRP067910	SRX1508219_SRX1508220	MeTPeak	MONO-MAC-6	human	hg38	MONO-MAC-6	monoblastic leukemia
chr3:14945824-14946094[-]	2.29e-09	2.29e-07	12.1	exon	SRP067910	SRX1508219_SRX1508220	MeTPeak	MONO-MAC-6	human	hg38	MONO-MAC-6	monoblastic leukemia
chr3:14948233-14948384[-]	7.76e-08	1e-06	33.5	exon	SRP067910	SRX1508219_SRX1508220	MeTPeak	MONO-MAC-6	human	hg38	MONO-MAC-6	monoblastic leukemia
chr3:14945205-14946124[-]	1e-245	1e-241	36.1	exon	SRP067910	SRX1508221_SRX1508222	exomePeak	MONO-MAC-6	human	hg38	MONO-MAC-6	monoblastic leukemia
chr3:14948253-14948374[-]	9.77e-06	9.12e-05	19.4	exon	SRP067910	SRX1508221_SRX1508222	exomePeak	MONO-MAC-6	human	hg38	MONO-MAC-6	monoblastic leukemia
chr3:14945183-14946154[-]	0	0	32.0083	exon	SRP067910	SRX1508221_SRX1508222	macs2	MONO-MAC-6	human	hg38	MONO-MAC-6	monoblastic leukemia
chr3:14948247-14948397[-]	5.8e-18	7.7e-15	3.50719	exon	SRP067910	SRX1508221_SRX1508222	macs2	MONO-MAC-6	human	hg38	MONO-MAC-6	monoblastic leukemia
chr3:14945205-14946124[-]	2.04e-09	1.17e-07	24.1	exon	SRP067910	SRX1508221_SRX1508222	MeTPeak	MONO-MAC-6	human	hg38	MONO-MAC-6	monoblastic leukemia
chr3:14948253-14948374[-]	1.45e-06	7.94e-06	19	exon	SRP067910	SRX1508221_SRX1508222	MeTPeak	MONO-MAC-6	human	hg38	MONO-MAC-6	monoblastic leukemia
chr3:14945364-14945505[-]	1.26e-33	7.94e-32	7.15	exon	SRP067910	SRX1508223_SRX1508224	exomePeak	MONO-MAC-6	human	hg38	MONO-MAC-6	monoblastic leukemia
chr3:14945574-14945745[-]	1.58e-43	1.58e-41	6.62	exon	SRP067910	SRX1508223_SRX1508224	exomePeak	MONO-MAC-6	human	hg38	MONO-MAC-6	monoblastic leukemia
chr3:14945804-14946094[-]	1e-215	1e-212	10.3	exon	SRP067910	SRX1508223_SRX1508224	exomePeak	MONO-MAC-6	human	hg38	MONO-MAC-6	monoblastic leukemia
chr3:14948233-14948374[-]	1.95e-09	3.02e-08	22.8	exon	SRP067910	SRX1508223_SRX1508224	exomePeak	MONO-MAC-6	human	hg38	MONO-MAC-6	monoblastic leukemia
chr3:14945225-14946130[-]	0	0	14.8197	exon	SRP067910	SRX1508223_SRX1508224	macs2	MONO-MAC-6	human	hg38	MONO-MAC-6	monoblastic leukemia
chr3:14948243-14948395[-]	2.09e-21	2.47e-18	3.28479	exon	SRP067910	SRX1508223_SRX1508224	macs2	MONO-MAC-6	human	hg38	MONO-MAC-6	monoblastic leukemia
chr3:14945364-14945505[-]	4.47e-09	2.34e-07	6.91	exon	SRP067910	SRX1508223_SRX1508224	MeTPeak	MONO-MAC-6	human	hg38	MONO-MAC-6	monoblastic leukemia
chr3:14945574-14945745[-]	4.47e-09	2.34e-07	6.5	exon	SRP067910	SRX1508223_SRX1508224	MeTPeak	MONO-MAC-6	human	hg38	MONO-MAC-6	monoblastic leukemia
chr3:14945804-14946094[-]	4.47e-09	2.34e-07	10.4	exon	SRP067910	SRX1508223_SRX1508224	MeTPeak	MONO-MAC-6	human	hg38	MONO-MAC-6	monoblastic leukemia
chr3:14948233-14948384[-]	4.17e-07	3.8e-06	11.5	exon	SRP067910	SRX1508223_SRX1508224	MeTPeak	MONO-MAC-6	human	hg38	MONO-MAC-6	monoblastic leukemia
chr3:14945394-14945485[-]	6.31e-26	3.16e-24	6.72	exon	SRP067910	SRX1508225_SRX1508226	exomePeak	MONO-MAC-6	human	hg38	MONO-MAC-6	monoblastic leukemia
chr3:14945574-14945745[-]	1.58e-31	1e-29	9.24	exon	SRP067910	SRX1508225_SRX1508226	exomePeak	MONO-MAC-6	human	hg38	MONO-MAC-6	monoblastic leukemia
chr3:14945834-14946074[-]	1e-114	1e-111	8.45	exon	SRP067910	SRX1508225_SRX1508226	exomePeak	MONO-MAC-6	human	hg38	MONO-MAC-6	monoblastic leukemia
chr3:14945306-14946122[-]	0	0	10.8613	exon	SRP067910	SRX1508225_SRX1508226	macs2	MONO-MAC-6	human	hg38	MONO-MAC-6	monoblastic leukemia
chr3:14945394-14945475[-]	6.03e-10	5.13e-08	5.82	exon	SRP067910	SRX1508225_SRX1508226	MeTPeak	MONO-MAC-6	human	hg38	MONO-MAC-6	monoblastic leukemia
chr3:14945574-14945735[-]	6.03e-10	5.13e-08	8	exon	SRP067910	SRX1508225_SRX1508226	MeTPeak	MONO-MAC-6	human	hg38	MONO-MAC-6	monoblastic leukemia
chr3:14945834-14946074[-]	6.03e-10	5.13e-08	7.45	exon	SRP067910	SRX1508225_SRX1508226	MeTPeak	MONO-MAC-6	human	hg38	MONO-MAC-6	monoblastic leukemia
chr3:14948233-14948394[-]	4.79e-07	4.27e-06	12.5	exon	SRP067910	SRX1508225_SRX1508226	MeTPeak	MONO-MAC-6	human	hg38	MONO-MAC-6	monoblastic leukemia
chr3:14945225-14945495[-]	1.26e-35	1e-33	13.3	exon	SRP080113	SRX1989770_SRX1984407	exomePeak	MA9.3ITD	human	hg38	MA9.3ITD	AML
chr3:14945544-14946114[-]	3.16e-49	3.16e-47	25.1	exon	SRP080113	SRX1989770_SRX1984407	exomePeak	MA9.3ITD	human	hg38	MA9.3ITD	AML
chr3:14948243-14948354[-]	6.03e-07	6.61e-06	25.6	exon	SRP080113	SRX1989770_SRX1984407	exomePeak	MA9.3ITD	human	hg38	MA9.3ITD	AML
chr3:14945187-14946154[-]	0	0	10.9255	exon	SRP080113	SRX1989770_SRX1984407	macs2	MA9.3ITD	human	hg38	MA9.3ITD	AML
chr3:14948236-14948386[-]	4.98e-19	7.37e-16	4.15655	exon	SRP080113	SRX1989770_SRX1984407	macs2	MA9.3ITD	human	hg38	MA9.3ITD	AML
chr3:14945235-14945465[-]	2.69e-10	2.45e-08	10.3	exon	SRP080113	SRX1989770_SRX1984407	MeTPeak	MA9.3ITD	human	hg38	MA9.3ITD	AML
chr3:14945554-14945785[-]	2.69e-10	2.45e-08	8.15	exon	SRP080113	SRX1989770_SRX1984407	MeTPeak	MA9.3ITD	human	hg38	MA9.3ITD	AML
chr3:14945804-14946114[-]	2.69e-10	2.45e-08	15	exon	SRP080113	SRX1989770_SRX1984407	MeTPeak	MA9.3ITD	human	hg38	MA9.3ITD	AML
chr3:14948233-14948374[-]	1.38e-08	2.88e-07	15.5	exon	SRP080113	SRX1989770_SRX1984407	MeTPeak	MA9.3ITD	human	hg38	MA9.3ITD	AML
chr3:14945564-14945745[-]	1.26e-22	3.16e-21	5.03	exon	SRP080113	SRX1989771_SRX1984408	exomePeak	MA9.3ITD	human	hg38	MA9.3ITD	AML
chr3:14945903-14946044[-]	1e-17	2e-16	4.1	exon	SRP080113	SRX1989771_SRX1984408	exomePeak	MA9.3ITD	human	hg38	MA9.3ITD	AML
chr3:14948233-14948374[-]	1.26e-21	2.51e-20	39	exon	SRP080113	SRX1989771_SRX1984408	exomePeak	MA9.3ITD	human	hg38	MA9.3ITD	AML
chr3:14945298-14946096[-]	2.45e-147	1.06e-143	5.40744	exon	SRP080113	SRX1989771_SRX1984408	macs2	MA9.3ITD	human	hg38	MA9.3ITD	AML
chr3:14948184-14948381[-]	3.84e-67	9.06e-64	7.14129	exon	SRP080113	SRX1989771_SRX1984408	macs2	MA9.3ITD	human	hg38	MA9.3ITD	AML
chr3:14945574-14945745[-]	6.31e-10	3.98e-08	4.48	exon	SRP080113	SRX1989771_SRX1984408	MeTPeak	MA9.3ITD	human	hg38	MA9.3ITD	AML
chr3:14948193-14948394[-]	6.46e-10	4.07e-08	29.3	exon	SRP080113	SRX1989771_SRX1984408	MeTPeak	MA9.3ITD	human	hg38	MA9.3ITD	AML
chr3:14945225-14945495[-]	1.26e-35	1e-33	13.3	exon	SRP090254	SRX2184251_SRX2184252	exomePeak	MA9.3ITD	human	hg38	MA9.3ITD	AML
chr3:14945544-14946114[-]	3.16e-49	3.16e-47	25.1	exon	SRP090254	SRX2184251_SRX2184252	exomePeak	MA9.3ITD	human	hg38	MA9.3ITD	AML
chr3:14948243-14948354[-]	6.03e-07	6.61e-06	25.6	exon	SRP090254	SRX2184251_SRX2184252	exomePeak	MA9.3ITD	human	hg38	MA9.3ITD	AML
chr3:14945187-14946154[-]	0	0	10.9321	exon	SRP090254	SRX2184251_SRX2184252	macs2	MA9.3ITD	human	hg38	MA9.3ITD	AML
chr3:14948236-14948386[-]	5.52e-19	8.17e-16	4.1497	exon	SRP090254	SRX2184251_SRX2184252	macs2	MA9.3ITD	human	hg38	MA9.3ITD	AML
chr3:14945235-14945465[-]	2.69e-10	2.45e-08	10.3	exon	SRP090254	SRX2184251_SRX2184252	MeTPeak	MA9.3ITD	human	hg38	MA9.3ITD	AML
chr3:14945554-14945785[-]	2.69e-10	2.45e-08	8.15	exon	SRP090254	SRX2184251_SRX2184252	MeTPeak	MA9.3ITD	human	hg38	MA9.3ITD	AML
chr3:14945804-14946114[-]	2.69e-10	2.45e-08	15	exon	SRP090254	SRX2184251_SRX2184252	MeTPeak	MA9.3ITD	human	hg38	MA9.3ITD	AML
chr3:14948233-14948374[-]	1.38e-08	2.88e-07	15.5	exon	SRP090254	SRX2184251_SRX2184252	MeTPeak	MA9.3ITD	human	hg38	MA9.3ITD	AML
chr3:14945354-14945475[-]	1e-24	3.16e-23	5.86	exon	SRP090254	SRX2184253_SRX2184254	exomePeak	MA9.3ITD	human	hg38	MA9.3ITD	AML
chr3:14945574-14945725[-]	6.31e-30	2.51e-28	6.28	exon	SRP090254	SRX2184253_SRX2184254	exomePeak	MA9.3ITD	human	hg38	MA9.3ITD	AML
chr3:14945824-14946124[-]	7.94e-43	5.01e-41	7.98	exon	SRP090254	SRX2184253_SRX2184254	exomePeak	MA9.3ITD	human	hg38	MA9.3ITD	AML
chr3:14948213-14948354[-]	1.26e-22	3.16e-21	65.1	exon	SRP090254	SRX2184253_SRX2184254	exomePeak	MA9.3ITD	human	hg38	MA9.3ITD	AML
chr3:14945230-14946124[-]	0	0	9.59873	exon	SRP090254	SRX2184253_SRX2184254	macs2	MA9.3ITD	human	hg38	MA9.3ITD	AML
chr3:14948184-14948363[-]	5.37e-66	1.23e-62	6.26076	exon	SRP090254	SRX2184253_SRX2184254	macs2	MA9.3ITD	human	hg38	MA9.3ITD	AML
chr3:14945364-14945465[-]	5.75e-10	3.98e-08	5.05	exon	SRP090254	SRX2184253_SRX2184254	MeTPeak	MA9.3ITD	human	hg38	MA9.3ITD	AML
chr3:14945574-14945725[-]	5.75e-10	3.98e-08	5.39	exon	SRP090254	SRX2184253_SRX2184254	MeTPeak	MA9.3ITD	human	hg38	MA9.3ITD	AML
chr3:14945834-14945914[-]	5.75e-10	3.98e-08	4.07	exon	SRP090254	SRX2184253_SRX2184254	MeTPeak	MA9.3ITD	human	hg38	MA9.3ITD	AML
chr3:14945933-14946124[-]	5.75e-10	3.98e-08	6.88	exon	SRP090254	SRX2184253_SRX2184254	MeTPeak	MA9.3ITD	human	hg38	MA9.3ITD	AML
chr3:14948193-14948354[-]	3.55e-09	1.23e-07	38	exon	SRP090254	SRX2184253_SRX2184254	MeTPeak	MA9.3ITD	human	hg38	MA9.3ITD	AML
chr3:14945564-14945745[-]	1.26e-22	3.16e-21	5.03	exon	SRP090254	SRX2184255_SRX2184256	exomePeak	MA9.3ITD	human	hg38	MA9.3ITD	AML
chr3:14945903-14946044[-]	1e-17	2e-16	4.1	exon	SRP090254	SRX2184255_SRX2184256	exomePeak	MA9.3ITD	human	hg38	MA9.3ITD	AML
chr3:14948233-14948374[-]	1.26e-21	2.51e-20	39	exon	SRP090254	SRX2184255_SRX2184256	exomePeak	MA9.3ITD	human	hg38	MA9.3ITD	AML
chr3:14945298-14946096[-]	1.34e-145	5.76e-142	5.33194	exon	SRP090254	SRX2184255_SRX2184256	macs2	MA9.3ITD	human	hg38	MA9.3ITD	AML
chr3:14948184-14948378[-]	5.68e-67	1.34e-63	7.10882	exon	SRP090254	SRX2184255_SRX2184256	macs2	MA9.3ITD	human	hg38	MA9.3ITD	AML
chr3:14945574-14945745[-]	6.31e-10	3.98e-08	4.48	exon	SRP090254	SRX2184255_SRX2184256	MeTPeak	MA9.3ITD	human	hg38	MA9.3ITD	AML
chr3:14948193-14948394[-]	6.46e-10	4.07e-08	29.3	exon	SRP090254	SRX2184255_SRX2184256	MeTPeak	MA9.3ITD	human	hg38	MA9.3ITD	AML
chr3:14945235-14945316[-]	8.71e-09	9.12e-08	3.95	exon	SRP090254	SRX2184257_SRX2184258	exomePeak	MA9.3ITD	human	hg38	MA9.3ITD	AML
chr3:14945384-14945485[-]	1e-31	3.98e-30	8.51	exon	SRP090254	SRX2184257_SRX2184258	exomePeak	MA9.3ITD	human	hg38	MA9.3ITD	AML
chr3:14945574-14945765[-]	1.26e-29	5.01e-28	6.18	exon	SRP090254	SRX2184257_SRX2184258	exomePeak	MA9.3ITD	human	hg38	MA9.3ITD	AML
chr3:14945953-14946054[-]	6.31e-31	2.51e-29	4.79	exon	SRP090254	SRX2184257_SRX2184258	exomePeak	MA9.3ITD	human	hg38	MA9.3ITD	AML
chr3:14948243-14948364[-]	1.58e-17	3.16e-16	60.5	exon	SRP090254	SRX2184257_SRX2184258	exomePeak	MA9.3ITD	human	hg38	MA9.3ITD	AML
chr3:14945224-14946110[-]	0	3.34e-308	7.08052	exon	SRP090254	SRX2184257_SRX2184258	macs2	MA9.3ITD	human	hg38	MA9.3ITD	AML
chr3:14948187-14948397[-]	3.14e-52	7.27e-49	5.88211	exon	SRP090254	SRX2184257_SRX2184258	macs2	MA9.3ITD	human	hg38	MA9.3ITD	AML
chr3:14945235-14945316[-]	8.71e-09	1.95e-07	3.45	exon	SRP090254	SRX2184257_SRX2184258	MeTPeak	MA9.3ITD	human	hg38	MA9.3ITD	AML
chr3:14945384-14945475[-]	8.71e-09	1.95e-07	7.58	exon	SRP090254	SRX2184257_SRX2184258	MeTPeak	MA9.3ITD	human	hg38	MA9.3ITD	AML
chr3:14945574-14945755[-]	8.71e-09	1.95e-07	5.72	exon	SRP090254	SRX2184257_SRX2184258	MeTPeak	MA9.3ITD	human	hg38	MA9.3ITD	AML
chr3:14945953-14946054[-]	8.71e-09	1.95e-07	4.43	exon	SRP090254	SRX2184257_SRX2184258	MeTPeak	MA9.3ITD	human	hg38	MA9.3ITD	AML
chr3:14948203-14948374[-]	9.12e-09	2e-07	41	exon	SRP090254	SRX2184257_SRX2184258	MeTPeak	MA9.3ITD	human	hg38	MA9.3ITD	AML
chr3:14944336-14944417[-]	0.0117	0.0288	10.7	exon	SRP099081	SRX2545985_SRX2545991	exomePeak	MOLM13	human	hg38	MOLM13	acute myeloid leukemia
chr3:14945345-14945705[-]	1.58e-33	1.26e-31	96.3	exon	SRP099081	SRX2545985_SRX2545991	exomePeak	MOLM13	human	hg38	MOLM13	acute myeloid leukemia
chr3:14945854-14946044[-]	1.58e-26	7.94e-25	108	exon	SRP099081	SRX2545985_SRX2545991	exomePeak	MOLM13	human	hg38	MOLM13	acute myeloid leukemia
chr3:14945318-14946063[-]	1.46e-227	7.36e-223	34.3883	exon	SRP099081	SRX2545985_SRX2545991	macs2	MOLM13	human	hg38	MOLM13	acute myeloid leukemia
chr3:14944336-14944417[-]	1.17e-07	1.17e-06	14	exon	SRP099081	SRX2545985_SRX2545991	MeTPeak	MOLM13	human	hg38	MOLM13	acute myeloid leukemia
chr3:14945345-14945705[-]	1.62e-08	6.03e-07	126	exon	SRP099081	SRX2545985_SRX2545991	MeTPeak	MOLM13	human	hg38	MOLM13	acute myeloid leukemia
chr3:14945854-14946044[-]	1.35e-08	5.89e-07	142	exon	SRP099081	SRX2545985_SRX2545991	MeTPeak	MOLM13	human	hg38	MOLM13	acute myeloid leukemia
chr3:14945155-14945545[-]	1e-182	1e-180	70.5	exon	SRP099081	SRX2545986_SRX2545992	exomePeak	MOLM13	human	hg38	MOLM13	acute myeloid leukemia
chr3:14945574-14946094[-]	1.26e-75	1.58e-73	113	exon	SRP099081	SRX2545986_SRX2545992	exomePeak	MOLM13	human	hg38	MOLM13	acute myeloid leukemia
chr3:14945104-14946105[-]	0	0	10.2161	exon	SRP099081	SRX2545986_SRX2545992	macs2	MOLM13	human	hg38	MOLM13	acute myeloid leukemia
chr3:14945155-14945545[-]	7.76e-07	3.8e-06	56.2	exon	SRP099081	SRX2545986_SRX2545992	MeTPeak	MOLM13	human	hg38	MOLM13	acute myeloid leukemia
chr3:14945594-14946094[-]	7.76e-07	3.8e-06	101	exon	SRP099081	SRX2545986_SRX2545992	MeTPeak	MOLM13	human	hg38	MOLM13	acute myeloid leukemia
chr3:14945285-14945565[-]	1e-142	1e-140	6.67	exon	SRP099081	SRX2545987_SRX2545993	exomePeak	MOLM13	human	hg38	MOLM13	acute myeloid leukemia
chr3:14945614-14946024[-]	5.01e-93	6.31e-91	8.56	exon	SRP099081	SRX2545987_SRX2545993	exomePeak	MOLM13	human	hg38	MOLM13	acute myeloid leukemia
chr3:14945289-14946154[-]	0	0	6.62367	exon	SRP099081	SRX2545987_SRX2545993	macs2	MOLM13	human	hg38	MOLM13	acute myeloid leukemia
chr3:14945245-14945455[-]	2.51e-64	2.51e-62	8.85	exon	SRP099081	SRX2545988_SRX2545994	exomePeak	MOLM13	human	hg38	MOLM13	acute myeloid leukemia
chr3:14945484-14945595[-]	3.16e-22	1e-20	5	exon	SRP099081	SRX2545988_SRX2545994	exomePeak	MOLM13	human	hg38	MOLM13	acute myeloid leukemia
chr3:14945624-14946044[-]	1.26e-62	1.26e-60	45.8	exon	SRP099081	SRX2545988_SRX2545994	exomePeak	MOLM13	human	hg38	MOLM13	acute myeloid leukemia
chr3:14945249-14946156[-]	0	0	6.56548	exon	SRP099081	SRX2545988_SRX2545994	macs2	MOLM13	human	hg38	MOLM13	acute myeloid leukemia
chr3:14945275-14945535[-]	3.98e-68	5.01e-66	9.5	exon	SRP099081	SRX2545989_SRX2545995	exomePeak	MOLM13	human	hg38	MOLM13	acute myeloid leukemia
chr3:14945624-14946084[-]	3.16e-43	2e-41	17.1	exon	SRP099081	SRX2545989_SRX2545995	exomePeak	MOLM13	human	hg38	MOLM13	acute myeloid leukemia
chr3:14945231-14946095[-]	3.62e-271	4.9e-267	6.71116	exon	SRP099081	SRX2545989_SRX2545995	macs2	MOLM13	human	hg38	MOLM13	acute myeloid leukemia
chr3:14945275-14945535[-]	3.02e-06	1.35e-05	8.12	exon	SRP099081	SRX2545989_SRX2545995	MeTPeak	MOLM13	human	hg38	MOLM13	acute myeloid leukemia
chr3:14945624-14946084[-]	3.02e-06	1.35e-05	13	exon	SRP099081	SRX2545989_SRX2545995	MeTPeak	MOLM13	human	hg38	MOLM13	acute myeloid leukemia
chr3:14945325-14945455[-]	1.58e-61	1.26e-59	8.64	exon	SRP099081	SRX2545990_SRX2545996	exomePeak	MOLM13	human	hg38	MOLM13	acute myeloid leukemia
chr3:14945943-14946044[-]	1.26e-86	1.58e-84	19	exon	SRP099081	SRX2545990_SRX2545996	exomePeak	MOLM13	human	hg38	MOLM13	acute myeloid leukemia
chr3:14945298-14945584[-]	2.18e-248	2.98e-244	9.97548	exon	SRP099081	SRX2545990_SRX2545996	macs2	MOLM13	human	hg38	MOLM13	acute myeloid leukemia
chr3:14945789-14946099[-]	2.43e-219	2.94e-215	12.4904	exon	SRP099081	SRX2545990_SRX2545996	macs2	MOLM13	human	hg38	MOLM13	acute myeloid leukemia
chr3:14945325-14945455[-]	0	0	8.9	exon	SRP099081	SRX2545990_SRX2545996	MeTPeak	MOLM13	human	hg38	MOLM13	acute myeloid leukemia
chr3:14945943-14946044[-]	1.26e-15	7.94e-14	20.9	exon	SRP099081	SRX2545990_SRX2545996	MeTPeak	MOLM13	human	hg38	MOLM13	acute myeloid leukemia
chr3:14944279-14944429[-]	4.25e-09	7.63e-06	1.82807	exon	SRP090254	SRX2184259_SRX2184260	macs2	MA9.3RAS	human	hg38	MA9.3RAS	AML
chr3:14945540-14945690[-]	1.65e-08	2.78e-05	1.58494	exon	SRP090254	SRX2184259_SRX2184260	macs2	MA9.3RAS	human	hg38	MA9.3RAS	AML
chr3:14945896-14946080[-]	2.15e-16	7.15e-13	1.99999	exon	SRP090254	SRX2184259_SRX2184260	macs2	MA9.3RAS	human	hg38	MA9.3RAS	AML
chr3:14945235-14945316[-]	1.45e-10	1.82e-09	5.76	exon	SRP090254	SRX2184263_SRX2184264	exomePeak	MA9.3RAS	human	hg38	MA9.3RAS	AML
chr3:14945594-14945735[-]	1.58e-19	3.98e-18	5.1	exon	SRP090254	SRX2184263_SRX2184264	exomePeak	MA9.3RAS	human	hg38	MA9.3RAS	AML
chr3:14945953-14946054[-]	5.01e-23	1.26e-21	6.01	exon	SRP090254	SRX2184263_SRX2184264	exomePeak	MA9.3RAS	human	hg38	MA9.3RAS	AML
chr3:14948233-14948374[-]	5.01e-30	2e-28	40.6	exon	SRP090254	SRX2184263_SRX2184264	exomePeak	MA9.3RAS	human	hg38	MA9.3RAS	AML
chr3:14945310-14946109[-]	1.09e-167	6.09e-164	5.28097	exon	SRP090254	SRX2184263_SRX2184264	macs2	MA9.3RAS	human	hg38	MA9.3RAS	AML
chr3:14948181-14948396[-]	1e-110	3.94e-107	9.71381	exon	SRP090254	SRX2184263_SRX2184264	macs2	MA9.3RAS	human	hg38	MA9.3RAS	AML
chr3:14945235-14945316[-]	3.02e-08	5.01e-07	5.42	exon	SRP090254	SRX2184263_SRX2184264	MeTPeak	MA9.3RAS	human	hg38	MA9.3RAS	AML
chr3:14945594-14945735[-]	3.02e-08	5.01e-07	4.85	exon	SRP090254	SRX2184263_SRX2184264	MeTPeak	MA9.3RAS	human	hg38	MA9.3RAS	AML
chr3:14945953-14946054[-]	3.02e-08	5.01e-07	5.67	exon	SRP090254	SRX2184263_SRX2184264	MeTPeak	MA9.3RAS	human	hg38	MA9.3RAS	AML
chr3:14948233-14948394[-]	1.02e-07	1.07e-06	28.5	exon	SRP090254	SRX2184263_SRX2184264	MeTPeak	MA9.3RAS	human	hg38	MA9.3RAS	AML
chr3:14945394-14945515[-]	5.01e-16	1.26e-14	4.83	exon	SRP090254	SRX2184265_SRX2184266	exomePeak	MA9.3RAS	human	hg38	MA9.3RAS	AML
chr3:14945574-14945745[-]	1.58e-24	5.01e-23	8.53	exon	SRP090254	SRX2184265_SRX2184266	exomePeak	MA9.3RAS	human	hg38	MA9.3RAS	AML
chr3:14945903-14946054[-]	3.16e-30	1.26e-28	6.33	exon	SRP090254	SRX2184265_SRX2184266	exomePeak	MA9.3RAS	human	hg38	MA9.3RAS	AML
chr3:14948233-14948374[-]	2e-22	6.31e-21	28.9	exon	SRP090254	SRX2184265_SRX2184266	exomePeak	MA9.3RAS	human	hg38	MA9.3RAS	AML
chr3:14945311-14946109[-]	1.77e-188	1.42e-184	6.42425	exon	SRP090254	SRX2184265_SRX2184266	macs2	MA9.3RAS	human	hg38	MA9.3RAS	AML
chr3:14948182-14948397[-]	1.12e-85	4.31e-82	9.37482	exon	SRP090254	SRX2184265_SRX2184266	macs2	MA9.3RAS	human	hg38	MA9.3RAS	AML
chr3:14945404-14945495[-]	1e-10	1.12e-08	4.03	exon	SRP090254	SRX2184265_SRX2184266	MeTPeak	MA9.3RAS	human	hg38	MA9.3RAS	AML
chr3:14945574-14945735[-]	1e-10	1.12e-08	6.9	exon	SRP090254	SRX2184265_SRX2184266	MeTPeak	MA9.3RAS	human	hg38	MA9.3RAS	AML
chr3:14945923-14946054[-]	1e-10	1.12e-08	5.23	exon	SRP090254	SRX2184265_SRX2184266	MeTPeak	MA9.3RAS	human	hg38	MA9.3RAS	AML
chr3:14948233-14948394[-]	1.78e-10	1.74e-08	21	exon	SRP090254	SRX2184265_SRX2184266	MeTPeak	MA9.3RAS	human	hg38	MA9.3RAS	AML
chr3:14945394-14945475[-]	2.51e-52	1e-50	7.63	exon	SRP090254	SRX2184247_SRX2184248	exomePeak	NOMO-1	human	hg38	NOMO-1	acute monocytic leukemia
chr3:14945614-14945745[-]	3.98e-34	1.26e-32	6.08	exon	SRP090254	SRX2184247_SRX2184248	exomePeak	NOMO-1	human	hg38	NOMO-1	acute monocytic leukemia
chr3:14948233-14948414[-]	1e-91	1e-89	34.6	exon	SRP090254	SRX2184247_SRX2184248	exomePeak	NOMO-1	human	hg38	NOMO-1	acute monocytic leukemia
chr3:14944634-14944784[-]	1.67e-27	2.36e-24	2.2903	exon	SRP090254	SRX2184247_SRX2184248	macs2	NOMO-1	human	hg38	NOMO-1	acute monocytic leukemia
chr3:14945341-14945795[-]	0	0	6.75783	exon	SRP090254	SRX2184247_SRX2184248	macs2	NOMO-1	human	hg38	NOMO-1	acute monocytic leukemia
chr3:14945930-14946107[-]	4.82e-32	7.31e-29	2.19259	exon	SRP090254	SRX2184247_SRX2184248	macs2	NOMO-1	human	hg38	NOMO-1	acute monocytic leukemia
chr3:14948182-14948427[-]	0	0	22.6912	exon	SRP090254	SRX2184247_SRX2184248	macs2	NOMO-1	human	hg38	NOMO-1	acute monocytic leukemia
chr3:14945394-14945475[-]	2.24e-08	3.63e-07	7.27	exon	SRP090254	SRX2184247_SRX2184248	MeTPeak	NOMO-1	human	hg38	NOMO-1	acute monocytic leukemia
chr3:14945614-14945745[-]	2.24e-08	3.63e-07	5.87	exon	SRP090254	SRX2184247_SRX2184248	MeTPeak	NOMO-1	human	hg38	NOMO-1	acute monocytic leukemia
chr3:14948233-14948424[-]	1.58e-15	6.31e-13	31	exon	SRP090254	SRX2184247_SRX2184248	MeTPeak	NOMO-1	human	hg38	NOMO-1	acute monocytic leukemia
chr3:14944676-14944787[-]	2.51e-22	5.01e-21	6.06	exon	SRP090254	SRX2184249_SRX2184250	exomePeak	NOMO-1	human	hg38	NOMO-1	acute monocytic leukemia
chr3:14945604-14945745[-]	2e-58	1e-56	8.85	exon	SRP090254	SRX2184249_SRX2184250	exomePeak	NOMO-1	human	hg38	NOMO-1	acute monocytic leukemia
chr3:14948233-14948394[-]	7.94e-70	5.01e-68	66.8	exon	SRP090254	SRX2184249_SRX2184250	exomePeak	NOMO-1	human	hg38	NOMO-1	acute monocytic leukemia
chr3:14944622-14944785[-]	4.85e-41	8.82e-38	2.71112	exon	SRP090254	SRX2184249_SRX2184250	macs2	NOMO-1	human	hg38	NOMO-1	acute monocytic leukemia
chr3:14945359-14945801[-]	0	0	7.44792	exon	SRP090254	SRX2184249_SRX2184250	macs2	NOMO-1	human	hg38	NOMO-1	acute monocytic leukemia
chr3:14948182-14948409[-]	1.8e-279	1.17e-275	13.9496	exon	SRP090254	SRX2184249_SRX2184250	macs2	NOMO-1	human	hg38	NOMO-1	acute monocytic leukemia
chr3:14944666-14944787[-]	0	0	5.94	exon	SRP090254	SRX2184249_SRX2184250	MeTPeak	NOMO-1	human	hg38	NOMO-1	acute monocytic leukemia
chr3:14945594-14945745[-]	5.62e-10	2.24e-08	9.26	exon	SRP090254	SRX2184249_SRX2184250	MeTPeak	NOMO-1	human	hg38	NOMO-1	acute monocytic leukemia
chr3:14948233-14948394[-]	2e-16	1e-13	49.2	exon	SRP090254	SRX2184249_SRX2184250	MeTPeak	NOMO-1	human	hg38	NOMO-1	acute monocytic leukemia
chr3:14945205-14945805[-]	1.26e-80	3.98e-78	19.1	exon	SRP039397	SRX481014_SRX481013	exomePeak	A549	human	hg38	A549	LUAD
chr3:14945824-14946104[-]	7.94e-82	2.51e-79	12.1	exon	SRP039397	SRX481014_SRX481013	exomePeak	A549	human	hg38	A549	LUAD
chr3:14948054-14948194[-]	1e-07	1.41e-06	25.7	exon	SRP039397	SRX481014_SRX481013	exomePeak	A549	human	hg38	A549	LUAD
chr3:14945161-14946075[-]	4.92e-245	3.91e-240	9.74212	exon	SRP039397	SRX481014_SRX481013	macs2	A549	human	hg38	A549	LUAD
chr3:14945235-14945795[-]	4.47e-08	6.31e-07	15	exon	SRP039397	SRX481014_SRX481013	MeTPeak	A549	human	hg38	A549	LUAD
chr3:14945824-14946104[-]	4.47e-08	6.31e-07	9.59	exon	SRP039397	SRX481014_SRX481013	MeTPeak	A549	human	hg38	A549	LUAD
chr3:14948054-14948165[-]	1.91e-05	7.08e-05	20	exon	SRP039397	SRX481014_SRX481013	MeTPeak	A549	human	hg38	A549	LUAD
chr3:14945165-14945515[-]	1e-86	3.98e-84	20.8	exon	SRP039397	SRX481016_SRX481015	exomePeak	A549	human	hg38	A549	LUAD
chr3:14945534-14946114[-]	6.31e-69	2e-66	18.8	exon	SRP039397	SRX481016_SRX481015	exomePeak	A549	human	hg38	A549	LUAD
chr3:14945124-14946080[-]	1.55e-285	1.8e-280	11.2225	exon	SRP039397	SRX481016_SRX481015	macs2	A549	human	hg38	A549	LUAD
chr3:14945195-14945515[-]	1.15e-08	3.02e-07	18.5	exon	SRP039397	SRX481016_SRX481015	MeTPeak	A549	human	hg38	A549	LUAD
chr3:14945534-14946114[-]	1.15e-08	3.02e-07	15.9	exon	SRP039397	SRX481016_SRX481015	MeTPeak	A549	human	hg38	A549	LUAD
chr3:14945195-14946104[-]	2.51e-80	2e-77	16.8	exon	SRP039397	SRX481018_SRX481017	exomePeak	A549	human	hg38	A549	LUAD
chr3:14945134-14946084[-]	0	2.88999e-318	11.2587	exon	SRP039397	SRX481018_SRX481017	macs2	A549	human	hg38	A549	LUAD
chr3:14945195-14946104[-]	4.47e-10	4.47e-08	16.2	exon	SRP039397	SRX481018_SRX481017	MeTPeak	A549	human	hg38	A549	LUAD
chr3:14945165-14946114[-]	2.51e-76	3.16e-73	14.3	exon	SRP039397	SRX481020_SRX481019	exomePeak	A549	human	hg38	A549	LUAD
chr3:14945108-14946081[-]	1.19e-259	3.13e-254	8.4783	exon	SRP039397	SRX481020_SRX481019	macs2	A549	human	hg38	A549	LUAD
chr3:14945165-14946114[-]	6.31e-11	1.26e-08	12.7	exon	SRP039397	SRX481020_SRX481019	MeTPeak	A549	human	hg38	A549	LUAD
chr3:14945165-14945515[-]	3.16e-74	3.16e-71	15.5	exon	SRP039397	SRX481022_SRX481021	exomePeak	A549	human	hg38	A549	LUAD
chr3:14945534-14946104[-]	1.26e-65	7.94e-63	19.5	exon	SRP039397	SRX481022_SRX481021	exomePeak	A549	human	hg38	A549	LUAD
chr3:14945113-14946084[-]	8.92e-235	1.42e-229	6.5241	exon	SRP039397	SRX481022_SRX481021	macs2	A549	human	hg38	A549	LUAD
chr3:14945165-14945515[-]	5.01e-11	1e-08	14	exon	SRP039397	SRX481022_SRX481021	MeTPeak	A549	human	hg38	A549	LUAD
chr3:14945544-14946104[-]	5.01e-11	1e-08	17.4	exon	SRP039397	SRX481022_SRX481021	MeTPeak	A549	human	hg38	A549	LUAD
chr3:14945165-14945515[-]	1e-70	6.31e-68	21.1	exon	SRP039397	SRX481024_SRX481023	exomePeak	A549	human	hg38	A549	LUAD
chr3:14945534-14946094[-]	2.51e-47	6.31e-45	17.4	exon	SRP039397	SRX481024_SRX481023	exomePeak	A549	human	hg38	A549	LUAD
chr3:14945105-14946067[-]	1.36e-219	1.95e-214	10.3765	exon	SRP039397	SRX481024_SRX481023	macs2	A549	human	hg38	A549	LUAD
chr3:14945185-14945515[-]	7.59e-10	7.24e-08	14.6	exon	SRP039397	SRX481024_SRX481023	MeTPeak	A549	human	hg38	A549	LUAD
chr3:14945554-14945775[-]	7.59e-10	7.24e-08	8.26	exon	SRP039397	SRX481024_SRX481023	MeTPeak	A549	human	hg38	A549	LUAD
chr3:14945824-14946094[-]	7.59e-10	7.24e-08	11.9	exon	SRP039397	SRX481024_SRX481023	MeTPeak	A549	human	hg38	A549	LUAD
chr3:14945165-14946114[-]	1e-104	1e-101	21.8	exon	SRP039397	SRX481026_SRX481025	exomePeak	A549	human	hg38	A549	LUAD
chr3:14945124-14946075[-]	0	0	12.1558	exon	SRP039397	SRX481026_SRX481025	macs2	A549	human	hg38	A549	LUAD
chr3:14945165-14946104[-]	5.01e-12	9.33e-10	18.8	exon	SRP039397	SRX481026_SRX481025	MeTPeak	A549	human	hg38	A549	LUAD
chr3:14945165-14945795[-]	3.16e-98	1.58e-95	13.4	exon	SRP039397	SRX481028_SRX481027	exomePeak	A549	human	hg38	A549	LUAD
chr3:14945814-14946104[-]	7.94e-67	2e-64	8.47	exon	SRP039397	SRX481028_SRX481027	exomePeak	A549	human	hg38	A549	LUAD
chr3:14945090-14946075[-]	9.88131e-322	1.8e-316	14.4335	exon	SRP039397	SRX481028_SRX481027	macs2	A549	human	hg38	A549	LUAD
chr3:14945155-14946114[-]	1.35e-09	4.79e-08	16.4	exon	SRP039397	SRX481028_SRX481027	MeTPeak	A549	human	hg38	A549	LUAD
chr3:14945165-14946104[-]	1.58e-69	1e-66	29.1	exon	SRP039397	SRX481030_SRX481029	exomePeak	A549	human	hg38	A549	LUAD
chr3:14945114-14946079[-]	5.15e-271	9.68e-266	11.6428	exon	SRP039397	SRX481030_SRX481029	macs2	A549	human	hg38	A549	LUAD
chr3:14945185-14946104[-]	5.01e-13	1.62e-10	22.6	exon	SRP039397	SRX481030_SRX481029	MeTPeak	A549	human	hg38	A549	LUAD
chr3:14945145-14945535[-]	6.31e-50	2.51e-47	10.7	exon	SRP039397	SRX481032_SRX481031	exomePeak	A549	human	hg38	A549	LUAD
chr3:14945564-14946104[-]	7.94e-58	3.98e-55	11.6	exon	SRP039397	SRX481032_SRX481031	exomePeak	A549	human	hg38	A549	LUAD
chr3:14945121-14946081[-]	9.22e-246	1.66e-240	8.5736	exon	SRP039397	SRX481032_SRX481031	macs2	A549	human	hg38	A549	LUAD
chr3:14945145-14945535[-]	5.75e-09	1.62e-07	9.89	exon	SRP039397	SRX481032_SRX481031	MeTPeak	A549	human	hg38	A549	LUAD
chr3:14945564-14946104[-]	5.75e-09	1.62e-07	10.1	exon	SRP039397	SRX481032_SRX481031	MeTPeak	A549	human	hg38	A549	LUAD
chr3:14945135-14945515[-]	1e-131	1e-128	24.4	exon	SRP039397	SRX481034_SRX481033	exomePeak	A549	human	hg38	A549	LUAD
chr3:14945534-14946104[-]	1.58e-54	2e-52	11.6	exon	SRP039397	SRX481034_SRX481033	exomePeak	A549	human	hg38	A549	LUAD
chr3:14945093-14946074[-]	0	0	14.4197	exon	SRP039397	SRX481034_SRX481033	macs2	A549	human	hg38	A549	LUAD
chr3:14945135-14945515[-]	1.12e-08	2e-07	20.8	exon	SRP039397	SRX481034_SRX481033	MeTPeak	A549	human	hg38	A549	LUAD
chr3:14945544-14946094[-]	1.12e-08	2e-07	9.52	exon	SRP039397	SRX481034_SRX481033	MeTPeak	A549	human	hg38	A549	LUAD
chr3:14945325-14945415[-]	2.51e-12	1.78e-10	2.89	exon	SRP039397	SRX481036_SRX481035	exomePeak	A549	human	hg38	A549	LUAD
chr3:14945943-14946104[-]	5.01e-12	3.55e-10	3.15	exon	SRP039397	SRX481036_SRX481035	exomePeak	A549	human	hg38	A549	LUAD
chr3:14945214-14945471[-]	1.31e-18	2.31e-14	3.44998	exon	SRP039397	SRX481036_SRX481035	macs2	A549	human	hg38	A549	LUAD
chr3:14945866-14946023[-]	3.77e-15	5.08e-11	2.92047	exon	SRP039397	SRX481036_SRX481035	macs2	A549	human	hg38	A549	LUAD
chr3:14945315-14945495[-]	7.76e-06	2.69e-05	4.47	exon	SRP039397	SRX481036_SRX481035	MeTPeak	A549	human	hg38	A549	LUAD
chr3:14945913-14946124[-]	7.76e-06	2.69e-05	4.28	exon	SRP039397	SRX481036_SRX481035	MeTPeak	A549	human	hg38	A549	LUAD
chr3:14948213-14948374[-]	0.000245	0.000692	17	exon	SRP039397	SRX481036_SRX481035	MeTPeak	A549	human	hg38	A549	LUAD
chr3:14945265-14945495[-]	6.31e-34	1.26e-31	7.38	exon	SRP039397	SRX481038_SRX481037	exomePeak	A549	human	hg38	A549	LUAD
chr3:14945574-14946084[-]	7.94e-39	2e-36	8.88	exon	SRP039397	SRX481038_SRX481037	exomePeak	A549	human	hg38	A549	LUAD
chr3:14945198-14946076[-]	1.1e-90	3.77e-86	5.56849	exon	SRP039397	SRX481038_SRX481037	macs2	A549	human	hg38	A549	LUAD
chr3:14945265-14945495[-]	1.78e-07	2.04e-06	7.35	exon	SRP039397	SRX481038_SRX481037	MeTPeak	A549	human	hg38	A549	LUAD
chr3:14945574-14946084[-]	1.78e-07	2.04e-06	8.81	exon	SRP039397	SRX481038_SRX481037	MeTPeak	A549	human	hg38	A549	LUAD
chr3:14945205-14945515[-]	2e-53	5.01e-51	14.5	exon	SRP039397	SRX481040_SRX481039	exomePeak	A549	human	hg38	A549	LUAD
chr3:14945564-14946104[-]	3.16e-60	1e-57	12.3	exon	SRP039397	SRX481040_SRX481039	exomePeak	A549	human	hg38	A549	LUAD
chr3:14945169-14946082[-]	9.37e-179	4.71e-174	8.29589	exon	SRP039397	SRX481040_SRX481039	macs2	A549	human	hg38	A549	LUAD
chr3:14945215-14945515[-]	1.74e-08	3.89e-07	12.5	exon	SRP039397	SRX481040_SRX481039	MeTPeak	A549	human	hg38	A549	LUAD
chr3:14945574-14946094[-]	1.74e-08	3.89e-07	10.7	exon	SRP039397	SRX481040_SRX481039	MeTPeak	A549	human	hg38	A549	LUAD
chr3:14948243-14948384[-]	0.00251	0.00776	15	exon	SRP039397	SRX481040_SRX481039	MeTPeak	A549	human	hg38	A549	LUAD
chr3:14945225-14945505[-]	1e-44	2e-42	13.1	exon	SRP039397	SRX481042_SRX481041	exomePeak	A549	human	hg38	A549	LUAD
chr3:14945564-14946114[-]	3.16e-77	1.58e-74	33.6	exon	SRP039397	SRX481042_SRX481041	exomePeak	A549	human	hg38	A549	LUAD
chr3:14945183-14946100[-]	4.29e-224	3.34e-219	10.9181	exon	SRP039397	SRX481042_SRX481041	macs2	A549	human	hg38	A549	LUAD
chr3:14945225-14945505[-]	2.34e-10	3.39e-08	11	exon	SRP039397	SRX481042_SRX481041	MeTPeak	A549	human	hg38	A549	LUAD
chr3:14945564-14946114[-]	2.34e-10	3.39e-08	27.8	exon	SRP039397	SRX481042_SRX481041	MeTPeak	A549	human	hg38	A549	LUAD
chr3:14945155-14945505[-]	2.51e-92	1.26e-89	11.9	exon	SRP039397	SRX481044_SRX481043	exomePeak	A549	human	hg38	A549	LUAD
chr3:14945534-14946094[-]	1e-58	2.51e-56	12	exon	SRP039397	SRX481044_SRX481043	exomePeak	A549	human	hg38	A549	LUAD
chr3:14945108-14946078[-]	0	0	10.4988	exon	SRP039397	SRX481044_SRX481043	macs2	A549	human	hg38	A549	LUAD
chr3:14945165-14945505[-]	5.25e-09	1.86e-07	11.2	exon	SRP039397	SRX481044_SRX481043	MeTPeak	A549	human	hg38	A549	LUAD
chr3:14945534-14946094[-]	5.25e-09	1.86e-07	11.1	exon	SRP039397	SRX481044_SRX481043	MeTPeak	A549	human	hg38	A549	LUAD
chr3:14945175-14945515[-]	2.51e-35	5.01e-33	11.6	exon	SRP039397	SRX481046_SRX481045	exomePeak	A549	human	hg38	A549	LUAD
chr3:14945584-14946094[-]	6.31e-53	2.51e-50	12.3	exon	SRP039397	SRX481046_SRX481045	exomePeak	A549	human	hg38	A549	LUAD
chr3:14945176-14946081[-]	1.36e-164	8.93e-160	6.95622	exon	SRP039397	SRX481046_SRX481045	macs2	A549	human	hg38	A549	LUAD
chr3:14945175-14945515[-]	1.82e-09	1.51e-07	10.7	exon	SRP039397	SRX481046_SRX481045	MeTPeak	A549	human	hg38	A549	LUAD
chr3:14945584-14946094[-]	1.82e-09	1.51e-07	11.8	exon	SRP039397	SRX481046_SRX481045	MeTPeak	A549	human	hg38	A549	LUAD
chr3:14945374-14945515[-]	3.16e-71	3.98e-69	8.56	exon	SRP067836	SRX1503161_SRX1503162	exomePeak	A549	human	hg38	A549	LUAD
chr3:14945594-14945705[-]	2e-35	1e-33	4	exon	SRP067836	SRX1503161_SRX1503162	exomePeak	A549	human	hg38	A549	LUAD
chr3:14945933-14946074[-]	1e-153	1e-150	8.31	exon	SRP067836	SRX1503161_SRX1503162	exomePeak	A549	human	hg38	A549	LUAD
chr3:14948213-14948324[-]	3.16e-06	2.51e-05	12.1	exon	SRP067836	SRX1503161_SRX1503162	exomePeak	A549	human	hg38	A549	LUAD
chr3:14945298-14946127[-]	0	0	7.68087	exon	SRP067836	SRX1503161_SRX1503162	macs2	A549	human	hg38	A549	LUAD
chr3:14945364-14945475[-]	5.01e-40	2.51e-38	6.21	exon	SRP067836	SRX1503161_SRX1503163	exomePeak	A549	human	hg38	A549	LUAD
chr3:14945604-14945715[-]	5.01e-39	2.51e-37	4.89	exon	SRP067836	SRX1503161_SRX1503163	exomePeak	A549	human	hg38	A549	LUAD
chr3:14945903-14946054[-]	1e-143	1e-141	8.14	exon	SRP067836	SRX1503161_SRX1503163	exomePeak	A549	human	hg38	A549	LUAD
chr3:14948323-14948404[-]	9.12e-09	9.55e-08	30.3	exon	SRP067836	SRX1503161_SRX1503163	exomePeak	A549	human	hg38	A549	LUAD
chr3:14945301-14945761[-]	7.03e-198	4.66e-194	3.93254	exon	SRP067836	SRX1503161_SRX1503163	macs2	A549	human	hg38	A549	LUAD
chr3:14945832-14946109[-]	0	0	7.91288	exon	SRP067836	SRX1503161_SRX1503163	macs2	A549	human	hg38	A549	LUAD
chr3:14945654-14945745[-]	6.03e-08	1.05e-06	25.4	exon	SRP099397	SRX2554929_SRX2554933	exomePeak	gliblastoma_stem_cells	human	hg38	gliblastoma_stem_cells	GBM
chr3:14945983-14946074[-]	2.51e-14	7.94e-13	3.33	exon	SRP099397	SRX2554929_SRX2554933	exomePeak	gliblastoma_stem_cells	human	hg38	gliblastoma_stem_cells	GBM
chr3:14948233-14948374[-]	2.24e-09	4.68e-08	7.26	exon	SRP099397	SRX2554929_SRX2554933	exomePeak	gliblastoma_stem_cells	human	hg38	gliblastoma_stem_cells	GBM
chr3:14945339-14945744[-]	6.54e-98	1.32e-93	7.26112	exon	SRP099397	SRX2554929_SRX2554933	macs2	gliblastoma_stem_cells	human	hg38	gliblastoma_stem_cells	GBM
chr3:14945906-14946095[-]	1.18e-47	1.05e-43	5.18551	exon	SRP099397	SRX2554929_SRX2554933	macs2	gliblastoma_stem_cells	human	hg38	gliblastoma_stem_cells	GBM
chr3:14948197-14948415[-]	2.97e-40	2.22e-36	8.59937	exon	SRP099397	SRX2554929_SRX2554933	macs2	gliblastoma_stem_cells	human	hg38	gliblastoma_stem_cells	GBM
chr3:14945215-14945336[-]	3.47e-07	1.86e-06	5.2	exon	SRP099397	SRX2554929_SRX2554933	MeTPeak	gliblastoma_stem_cells	human	hg38	gliblastoma_stem_cells	GBM
chr3:14945374-14945485[-]	3.47e-07	1.86e-06	6.08	exon	SRP099397	SRX2554929_SRX2554933	MeTPeak	gliblastoma_stem_cells	human	hg38	gliblastoma_stem_cells	GBM
chr3:14945574-14945775[-]	3.47e-07	1.86e-06	12	exon	SRP099397	SRX2554929_SRX2554933	MeTPeak	gliblastoma_stem_cells	human	hg38	gliblastoma_stem_cells	GBM
chr3:14945973-14946074[-]	3.47e-07	1.86e-06	4.71	exon	SRP099397	SRX2554929_SRX2554933	MeTPeak	gliblastoma_stem_cells	human	hg38	gliblastoma_stem_cells	GBM
chr3:14948223-14948374[-]	4.9e-07	2.4e-06	9	exon	SRP099397	SRX2554929_SRX2554933	MeTPeak	gliblastoma_stem_cells	human	hg38	gliblastoma_stem_cells	GBM
chr3:14945923-14946094[-]	3.16e-15	1e-13	12.5	exon	SRP099397	SRX2554930_SRX2554934	exomePeak	gliblastoma_stem_cells	human	hg38	gliblastoma_stem_cells	GBM
chr3:14948233-14948384[-]	6.31e-13	1.58e-11	10	exon	SRP099397	SRX2554930_SRX2554934	exomePeak	gliblastoma_stem_cells	human	hg38	gliblastoma_stem_cells	GBM
chr3:14945353-14945742[-]	1.2e-82	1.74e-78	7.24326	exon	SRP099397	SRX2554930_SRX2554934	macs2	gliblastoma_stem_cells	human	hg38	gliblastoma_stem_cells	GBM
chr3:14945914-14946109[-]	8.59e-44	6.36e-40	4.47888	exon	SRP099397	SRX2554930_SRX2554934	macs2	gliblastoma_stem_cells	human	hg38	gliblastoma_stem_cells	GBM
chr3:14948183-14948418[-]	4.77e-64	5.26e-60	11.4834	exon	SRP099397	SRX2554930_SRX2554934	macs2	gliblastoma_stem_cells	human	hg38	gliblastoma_stem_cells	GBM
chr3:14945414-14945525[-]	3.89e-07	2e-06	5.43	exon	SRP099397	SRX2554930_SRX2554934	MeTPeak	gliblastoma_stem_cells	human	hg38	gliblastoma_stem_cells	GBM
chr3:14945594-14945715[-]	3.89e-07	2e-06	4.5	exon	SRP099397	SRX2554930_SRX2554934	MeTPeak	gliblastoma_stem_cells	human	hg38	gliblastoma_stem_cells	GBM
chr3:14945903-14946094[-]	3.89e-07	2e-06	12	exon	SRP099397	SRX2554930_SRX2554934	MeTPeak	gliblastoma_stem_cells	human	hg38	gliblastoma_stem_cells	GBM
chr3:14948164-14948394[-]	1.58e-07	1.12e-06	12	exon	SRP099397	SRX2554930_SRX2554934	MeTPeak	gliblastoma_stem_cells	human	hg38	gliblastoma_stem_cells	GBM
chr3:14945594-14945675[-]	3.16e-14	7.94e-13	3.16	exon	SRP099397	SRX2554931_SRX2554935	exomePeak	gliblastoma_stem_cells	human	hg38	gliblastoma_stem_cells	GBM
chr3:14945694-14945805[-]	2.24e-08	3.47e-07	9.07	exon	SRP099397	SRX2554931_SRX2554935	exomePeak	gliblastoma_stem_cells	human	hg38	gliblastoma_stem_cells	GBM
chr3:14945973-14946074[-]	2.51e-29	2e-27	7.56	exon	SRP099397	SRX2554931_SRX2554935	exomePeak	gliblastoma_stem_cells	human	hg38	gliblastoma_stem_cells	GBM
chr3:14948303-14948384[-]	6.31e-13	1.58e-11	8.32	exon	SRP099397	SRX2554931_SRX2554935	exomePeak	gliblastoma_stem_cells	human	hg38	gliblastoma_stem_cells	GBM
chr3:14945350-14945761[-]	4.16e-167	9.16e-163	6.59689	exon	SRP099397	SRX2554931_SRX2554935	macs2	gliblastoma_stem_cells	human	hg38	gliblastoma_stem_cells	GBM
chr3:14945914-14946109[-]	6.13e-86	6.11e-82	4.57299	exon	SRP099397	SRX2554931_SRX2554935	macs2	gliblastoma_stem_cells	human	hg38	gliblastoma_stem_cells	GBM
chr3:14948199-14948421[-]	2.59e-50	1.52e-46	7.38697	exon	SRP099397	SRX2554931_SRX2554935	macs2	gliblastoma_stem_cells	human	hg38	gliblastoma_stem_cells	GBM
chr3:14945584-14945815[-]	2.45e-07	1.66e-06	8.5	exon	SRP099397	SRX2554931_SRX2554935	MeTPeak	gliblastoma_stem_cells	human	hg38	gliblastoma_stem_cells	GBM
chr3:14945943-14946084[-]	2.45e-07	1.66e-06	7.23	exon	SRP099397	SRX2554931_SRX2554935	MeTPeak	gliblastoma_stem_cells	human	hg38	gliblastoma_stem_cells	GBM
chr3:14948243-14948414[-]	1.86e-07	1.35e-06	7.5	exon	SRP099397	SRX2554931_SRX2554935	MeTPeak	gliblastoma_stem_cells	human	hg38	gliblastoma_stem_cells	GBM
chr3:14945404-14945495[-]	6.31e-33	6.31e-31	7.16	exon	SRP099397	SRX2554932_SRX2554936	exomePeak	gliblastoma_stem_cells	human	hg38	gliblastoma_stem_cells	GBM
chr3:14945574-14945745[-]	7.94e-12	2.04e-10	12.6	exon	SRP099397	SRX2554932_SRX2554936	exomePeak	gliblastoma_stem_cells	human	hg38	gliblastoma_stem_cells	GBM
chr3:14945973-14946074[-]	3.16e-13	7.94e-12	15.4	exon	SRP099397	SRX2554932_SRX2554936	exomePeak	gliblastoma_stem_cells	human	hg38	gliblastoma_stem_cells	GBM
chr3:14948243-14948344[-]	1.02e-10	2.29e-09	13.5	exon	SRP099397	SRX2554932_SRX2554936	exomePeak	gliblastoma_stem_cells	human	hg38	gliblastoma_stem_cells	GBM
chr3:14945326-14945746[-]	5.44e-146	1.28e-141	8.54696	exon	SRP099397	SRX2554932_SRX2554936	macs2	gliblastoma_stem_cells	human	hg38	gliblastoma_stem_cells	GBM
chr3:14945915-14946108[-]	5.31e-46	3.4e-42	4.23335	exon	SRP099397	SRX2554932_SRX2554936	macs2	gliblastoma_stem_cells	human	hg38	gliblastoma_stem_cells	GBM
chr3:14948183-14948393[-]	2.19e-39	1.22e-35	8.18519	exon	SRP099397	SRX2554932_SRX2554936	macs2	gliblastoma_stem_cells	human	hg38	gliblastoma_stem_cells	GBM
chr3:14945195-14945336[-]	1.66e-07	1.29e-06	9	exon	SRP099397	SRX2554932_SRX2554936	MeTPeak	gliblastoma_stem_cells	human	hg38	gliblastoma_stem_cells	GBM
chr3:14945384-14945515[-]	1.66e-07	1.29e-06	8.68	exon	SRP099397	SRX2554932_SRX2554936	MeTPeak	gliblastoma_stem_cells	human	hg38	gliblastoma_stem_cells	GBM
chr3:14945574-14945745[-]	1.66e-07	1.29e-06	6.5	exon	SRP099397	SRX2554932_SRX2554936	MeTPeak	gliblastoma_stem_cells	human	hg38	gliblastoma_stem_cells	GBM
chr3:14945973-14946074[-]	1.66e-07	1.29e-06	7.5	exon	SRP099397	SRX2554932_SRX2554936	MeTPeak	gliblastoma_stem_cells	human	hg38	gliblastoma_stem_cells	GBM
chr3:14948243-14948354[-]	1.38e-06	6.76e-06	13	exon	SRP099397	SRX2554932_SRX2554936	MeTPeak	gliblastoma_stem_cells	human	hg38	gliblastoma_stem_cells	GBM
chr3:14945325-14945505[-]	1.58e-63	2e-61	8.54	exon	SRP067836	SRX1503167_SRX1503168	exomePeak	H1299	human	hg38	H1299	NSCLC
chr3:14945604-14945715[-]	3.16e-79	6.31e-77	10	exon	SRP067836	SRX1503167_SRX1503168	exomePeak	H1299	human	hg38	H1299	NSCLC
chr3:14945784-14946084[-]	1e-118	1e-115	14.7	exon	SRP067836	SRX1503167_SRX1503168	exomePeak	H1299	human	hg38	H1299	NSCLC
chr3:14945298-14946114[-]	0	0	5.75877	exon	SRP067836	SRX1503167_SRX1503168	macs2	H1299	human	hg38	H1299	NSCLC
chr3:14945335-14945505[-]	0	0	8.1	exon	SRP067836	SRX1503167_SRX1503168	MeTPeak	H1299	human	hg38	H1299	NSCLC
chr3:14945604-14945715[-]	0	0	9.84	exon	SRP067836	SRX1503167_SRX1503168	MeTPeak	H1299	human	hg38	H1299	NSCLC
chr3:14945784-14946084[-]	0	0	14.2	exon	SRP067836	SRX1503167_SRX1503168	MeTPeak	H1299	human	hg38	H1299	NSCLC
chr3:14945225-14946114[-]	6.31e-83	2e-79	4.35	exon	SRP026127	SRX307129_SRX307135	exomePeak	U2OS	human	hg38	U2OS	Osteosarcoma
chr3:14947474-14947786[-]	0.000617	0.00692	13.8	exon	SRP026127	SRX307129_SRX307135	exomePeak	U2OS	human	hg38	U2OS	Osteosarcoma
chr3:14947663-14947804[+]	1.74e-08	6.61e-07	20.1	exon	SRP026127	SRX307129_SRX307135	exomePeak	U2OS	human	hg38	U2OS	Osteosarcoma
chr3:14947825-14948075[-]	4.37e-06	9.55e-05	7.77	exon	SRP026127	SRX307129_SRX307135	exomePeak	U2OS	human	hg38	U2OS	Osteosarcoma
chr3:14948154-14948294[-]	4.47e-10	2.24e-08	30.7	exon	SRP026127	SRX307129_SRX307135	exomePeak	U2OS	human	hg38	U2OS	Osteosarcoma
chr3:14945189-14946154[.]	0	0	5.21091	exon	SRP026127	SRX307129_SRX307135	macs2	U2OS	human	hg38	U2OS	Osteosarcoma
chr3:14945235-14946114[-]	2.09e-07	1.74e-06	4.29	exon	SRP026127	SRX307129_SRX307135	MeTPeak	U2OS	human	hg38	U2OS	Osteosarcoma
chr3:14945215-14945575[-]	5.01e-39	7.94e-36	3.57	exon	SRP026127	SRX307130_SRX307136	exomePeak	U2OS	human	hg38	U2OS	Osteosarcoma
chr3:14945624-14946054[-]	1.26e-66	5.01e-63	4.83	exon	SRP026127	SRX307130_SRX307136	exomePeak	U2OS	human	hg38	U2OS	Osteosarcoma
chr3:14946073-14946154[-]	2e-11	2.95e-09	2.43	exon	SRP026127	SRX307130_SRX307136	exomePeak	U2OS	human	hg38	U2OS	Osteosarcoma
chr3:14947683-14947774[+]	1.48e-05	0.00049	5.15	exon	SRP026127	SRX307130_SRX307136	exomePeak	U2OS	human	hg38	U2OS	Osteosarcoma
chr3:14945200-14946137[.]	0	0	4.56201	exon	SRP026127	SRX307130_SRX307136	macs2	U2OS	human	hg38	U2OS	Osteosarcoma
chr3:14945215-14945565[-]	4.37e-07	2.57e-06	3.47	exon	SRP026127	SRX307130_SRX307136	MeTPeak	U2OS	human	hg38	U2OS	Osteosarcoma
chr3:14945624-14946054[-]	4.37e-07	2.57e-06	4.68	exon	SRP026127	SRX307130_SRX307136	MeTPeak	U2OS	human	hg38	U2OS	Osteosarcoma
chr3:14945235-14945435[-]	1.26e-32	1.58e-29	3.13	exon	SRP026127	SRX307131_SRX307137	exomePeak	U2OS	human	hg38	U2OS	Osteosarcoma
chr3:14945584-14946084[-]	3.16e-58	1e-54	3.47	exon	SRP026127	SRX307131_SRX307137	exomePeak	U2OS	human	hg38	U2OS	Osteosarcoma
chr3:14945198-14946126[.]	0	0	4.22302	exon	SRP026127	SRX307131_SRX307137	macs2	U2OS	human	hg38	U2OS	Osteosarcoma
chr3:14945235-14945435[-]	7.94e-07	5.25e-06	3.11	exon	SRP026127	SRX307131_SRX307137	MeTPeak	U2OS	human	hg38	U2OS	Osteosarcoma
chr3:14945584-14946064[-]	7.94e-07	5.25e-06	3.46	exon	SRP026127	SRX307131_SRX307137	MeTPeak	U2OS	human	hg38	U2OS	Osteosarcoma
chr3:14945315-14945515[-]	1.58e-24	2e-21	3.14	exon	SRP026127	SRX307132_SRX307138	exomePeak	U2OS	human	hg38	U2OS	Osteosarcoma
chr3:14945654-14945735[-]	3.16e-20	2.51e-17	3.25	exon	SRP026127	SRX307132_SRX307138	exomePeak	U2OS	human	hg38	U2OS	Osteosarcoma
chr3:14945834-14946014[-]	5.01e-37	1e-33	3.45	exon	SRP026127	SRX307132_SRX307138	exomePeak	U2OS	human	hg38	U2OS	Osteosarcoma
chr3:14945221-14946080[.]	0	3.85371e-322	3.98633	exon	SRP026127	SRX307132_SRX307138	macs2	U2OS	human	hg38	U2OS	Osteosarcoma
chr3:14945315-14945515[-]	9.77e-07	6.92e-06	3.12	exon	SRP026127	SRX307132_SRX307138	MeTPeak	U2OS	human	hg38	U2OS	Osteosarcoma
chr3:14945654-14945735[-]	9.77e-07	6.92e-06	3.23	exon	SRP026127	SRX307132_SRX307138	MeTPeak	U2OS	human	hg38	U2OS	Osteosarcoma
chr3:14945834-14946014[-]	9.77e-07	6.92e-06	3.43	exon	SRP026127	SRX307132_SRX307138	MeTPeak	U2OS	human	hg38	U2OS	Osteosarcoma
chr3:14945235-14945485[-]	2e-29	1.58e-26	3.48	exon	SRP026127	SRX307133_SRX307139	exomePeak	U2OS	human	hg38	U2OS	Osteosarcoma
chr3:14945624-14946074[-]	1.58e-49	3.98e-46	3.81	exon	SRP026127	SRX307133_SRX307139	exomePeak	U2OS	human	hg38	U2OS	Osteosarcoma
chr3:14945198-14946096[.]	0	0	4.18529	exon	SRP026127	SRX307133_SRX307139	macs2	U2OS	human	hg38	U2OS	Osteosarcoma
chr3:14945235-14945485[-]	3.63e-07	3.31e-06	3.43	exon	SRP026127	SRX307133_SRX307139	MeTPeak	U2OS	human	hg38	U2OS	Osteosarcoma
chr3:14945624-14946074[-]	3.63e-07	3.31e-06	3.83	exon	SRP026127	SRX307133_SRX307139	MeTPeak	U2OS	human	hg38	U2OS	Osteosarcoma
chr3:14945354-14945455[-]	1e-14	3.98e-12	2.84	exon	SRP026127	SRX307134_SRX307140	exomePeak	U2OS	human	hg38	U2OS	Osteosarcoma
chr3:14945834-14946034[-]	1e-29	2e-26	2.94	exon	SRP026127	SRX307134_SRX307140	exomePeak	U2OS	human	hg38	U2OS	Osteosarcoma
chr3:14945235-14946076[.]	1.36e-223	1.88e-218	3.46405	exon	SRP026127	SRX307134_SRX307140	macs2	U2OS	human	hg38	U2OS	Osteosarcoma
chr3:14945305-14945455[-]	9.33e-07	7.41e-06	2.8	exon	SRP026127	SRX307134_SRX307140	MeTPeak	U2OS	human	hg38	U2OS	Osteosarcoma
chr3:14945834-14946034[-]	9.33e-07	7.41e-06	2.96	exon	SRP026127	SRX307134_SRX307140	MeTPeak	U2OS	human	hg38	U2OS	Osteosarcoma
chr3:14945325-14945465[-]	3.98e-13	7.94e-11	5.14	exon	SRP095597	SRX2442274_SRX2442275	exomePeak	U2OS	human	hg38	U2OS	Osteosarcoma
chr3:14945923-14946114[-]	2.51e-19	1e-16	10	exon	SRP095597	SRX2442274_SRX2442275	exomePeak	U2OS	human	hg38	U2OS	Osteosarcoma
chr3:14945297-14945490[-]	1.01e-39	1.31e-35	2.97284	exon	SRP095597	SRX2442274_SRX2442275	macs2	U2OS	human	hg38	U2OS	Osteosarcoma
chr3:14945914-14946129[-]	4.01e-102	2.19e-97	4.34592	exon	SRP095597	SRX2442274_SRX2442275	macs2	U2OS	human	hg38	U2OS	Osteosarcoma
chr3:14945325-14945405[-]	1.26e-10	2.4e-08	7.08	exon	SRP095597	SRX2442276_SRX2442277	exomePeak	U2OS	human	hg38	U2OS	Osteosarcoma
chr3:14945654-14945735[-]	6.31e-07	4.9e-05	5.17	exon	SRP095597	SRX2442276_SRX2442277	exomePeak	U2OS	human	hg38	U2OS	Osteosarcoma
chr3:14945903-14946104[-]	3.16e-20	2.51e-17	9.94	exon	SRP095597	SRX2442276_SRX2442277	exomePeak	U2OS	human	hg38	U2OS	Osteosarcoma
chr3:14945298-14945551[-]	3.47e-23	3.98e-19	2.66302	exon	SRP095597	SRX2442276_SRX2442277	macs2	U2OS	human	hg38	U2OS	Osteosarcoma
chr3:14945892-14946129[-]	3.07e-127	5.38e-122	8.56975	exon	SRP095597	SRX2442276_SRX2442277	macs2	U2OS	human	hg38	U2OS	Osteosarcoma
chr3:14945325-14945405[-]	3.24e-06	1.62e-05	4.5	exon	SRP095597	SRX2442276_SRX2442277	MeTPeak	U2OS	human	hg38	U2OS	Osteosarcoma
chr3:14945903-14946104[-]	3.24e-06	1.62e-05	6.19	exon	SRP095597	SRX2442276_SRX2442277	MeTPeak	U2OS	human	hg38	U2OS	Osteosarcoma
chr3:14945235-14945515[-]	3.16e-64	3.16e-61	8.58	exon	SRP095597	SRX2442278_SRX2442279	exomePeak	U2OS	human	hg38	U2OS	Osteosarcoma
chr3:14945604-14945795[-]	6.31e-40	2.51e-37	4.66	exon	SRP095597	SRX2442278_SRX2442279	exomePeak	U2OS	human	hg38	U2OS	Osteosarcoma
chr3:14945844-14946074[-]	1e-129	1e-125	5.54	exon	SRP095597	SRX2442278_SRX2442279	exomePeak	U2OS	human	hg38	U2OS	Osteosarcoma
chr3:14948223-14948364[-]	1.05e-08	3.47e-07	7.03	exon	SRP095597	SRX2442278_SRX2442279	exomePeak	U2OS	human	hg38	U2OS	Osteosarcoma
chr3:14945224-14946121[-]	0	0	6.14884	exon	SRP095597	SRX2442278_SRX2442279	macs2	U2OS	human	hg38	U2OS	Osteosarcoma
chr3:14945235-14945515[-]	1.7e-06	1.07e-05	8.17	exon	SRP095597	SRX2442278_SRX2442279	MeTPeak	U2OS	human	hg38	U2OS	Osteosarcoma
chr3:14945614-14945775[-]	1.7e-06	1.07e-05	4.42	exon	SRP095597	SRX2442278_SRX2442279	MeTPeak	U2OS	human	hg38	U2OS	Osteosarcoma
chr3:14945854-14946074[-]	1.7e-06	1.07e-05	5.33	exon	SRP095597	SRX2442278_SRX2442279	MeTPeak	U2OS	human	hg38	U2OS	Osteosarcoma
chr3:14948223-14948374[-]	2e-05	8.91e-05	6	exon	SRP095597	SRX2442278_SRX2442279	MeTPeak	U2OS	human	hg38	U2OS	Osteosarcoma
chr3:14945315-14945505[-]	2.69e-10	5.13e-08	17.7	exon	SRP095597	SRX2442280_SRX2442281	exomePeak	U2OS	human	hg38	U2OS	Osteosarcoma
chr3:14945664-14945745[-]	5.75e-10	1e-07	23.8	exon	SRP095597	SRX2442280_SRX2442281	exomePeak	U2OS	human	hg38	U2OS	Osteosarcoma
chr3:14945933-14946054[-]	1.26e-12	3.31e-10	8.53	exon	SRP095597	SRX2442280_SRX2442281	exomePeak	U2OS	human	hg38	U2OS	Osteosarcoma
chr3:14945271-14945524[-]	1.52e-29	2.79e-25	4.16542	exon	SRP095597	SRX2442280_SRX2442281	macs2	U2OS	human	hg38	U2OS	Osteosarcoma
chr3:14945916-14946126[-]	1.84e-36	4.54e-32	3.36785	exon	SRP095597	SRX2442280_SRX2442281	macs2	U2OS	human	hg38	U2OS	Osteosarcoma
chr3:14945315-14945505[-]	2.75e-05	9.12e-05	9.67	exon	SRP095597	SRX2442280_SRX2442281	MeTPeak	U2OS	human	hg38	U2OS	Osteosarcoma
chr3:14945664-14945755[-]	2.75e-05	9.12e-05	13	exon	SRP095597	SRX2442280_SRX2442281	MeTPeak	U2OS	human	hg38	U2OS	Osteosarcoma
chr3:14945943-14946054[-]	2.75e-05	9.12e-05	5.25	exon	SRP095597	SRX2442280_SRX2442281	MeTPeak	U2OS	human	hg38	U2OS	Osteosarcoma
chr3:14948243-14948344[-]	2.75e-05	9.12e-05	9	exon	SRP095597	SRX2442280_SRX2442281	MeTPeak	U2OS	human	hg38	U2OS	Osteosarcoma
chr3:14945325-14945435[-]	1.58e-27	2.51e-25	4.07	exon	SRP095597	SRX2442282_SRX2442283	exomePeak	U2OS	human	hg38	U2OS	Osteosarcoma
chr3:14945624-14945785[-]	1e-23	1.26e-21	4.29	exon	SRP095597	SRX2442282_SRX2442283	exomePeak	U2OS	human	hg38	U2OS	Osteosarcoma
chr3:14945824-14946074[-]	5.01e-78	3.98e-75	3.96	exon	SRP095597	SRX2442282_SRX2442283	exomePeak	U2OS	human	hg38	U2OS	Osteosarcoma
chr3:14945270-14946114[-]	0	0	5.16642	exon	SRP095597	SRX2442282_SRX2442283	macs2	U2OS	human	hg38	U2OS	Osteosarcoma
chr3:14945325-14945435[-]	3.16e-06	1.41e-05	3.95	exon	SRP095597	SRX2442282_SRX2442283	MeTPeak	U2OS	human	hg38	U2OS	Osteosarcoma
chr3:14945624-14945785[-]	3.16e-06	1.41e-05	4.15	exon	SRP095597	SRX2442282_SRX2442283	MeTPeak	U2OS	human	hg38	U2OS	Osteosarcoma
chr3:14945824-14946074[-]	3.16e-06	1.41e-05	3.88	exon	SRP095597	SRX2442282_SRX2442283	MeTPeak	U2OS	human	hg38	U2OS	Osteosarcoma
chr3:14945235-14945495[-]	3.16e-56	2e-53	5.68	exon	SRP095597	SRX2442284_SRX2442285	exomePeak	U2OS	human	hg38	U2OS	Osteosarcoma
chr3:14945634-14945775[-]	1e-45	3.98e-43	5.2	exon	SRP095597	SRX2442284_SRX2442285	exomePeak	U2OS	human	hg38	U2OS	Osteosarcoma
chr3:14945834-14946074[-]	1e-152	1e-148	5	exon	SRP095597	SRX2442284_SRX2442285	exomePeak	U2OS	human	hg38	U2OS	Osteosarcoma
chr3:14948233-14948384[-]	1.26e-08	3.63e-07	5.27	exon	SRP095597	SRX2442284_SRX2442285	exomePeak	U2OS	human	hg38	U2OS	Osteosarcoma
chr3:14945224-14946122[-]	0	0	6.05136	exon	SRP095597	SRX2442284_SRX2442285	macs2	U2OS	human	hg38	U2OS	Osteosarcoma
chr3:14948189-14948350[-]	3.74e-37	1.35e-33	3.01616	exon	SRP095597	SRX2442284_SRX2442285	macs2	U2OS	human	hg38	U2OS	Osteosarcoma
chr3:14945235-14945495[-]	7.08e-07	4.47e-06	5.31	exon	SRP095597	SRX2442284_SRX2442285	MeTPeak	U2OS	human	hg38	U2OS	Osteosarcoma
chr3:14945644-14945775[-]	7.08e-07	4.47e-06	4.86	exon	SRP095597	SRX2442284_SRX2442285	MeTPeak	U2OS	human	hg38	U2OS	Osteosarcoma
chr3:14945834-14946074[-]	7.08e-07	4.47e-06	4.74	exon	SRP095597	SRX2442284_SRX2442285	MeTPeak	U2OS	human	hg38	U2OS	Osteosarcoma
chr3:14948253-14948374[-]	1.12e-05	4.9e-05	3.5	exon	SRP095597	SRX2442284_SRX2442285	MeTPeak	U2OS	human	hg38	U2OS	Osteosarcoma
chr3:14945265-14945495[-]	3.98e-21	1e-18	4.25	exon	SRP095597	SRX2442286_SRX2442287	exomePeak	U2OS	human	hg38	U2OS	Osteosarcoma
chr3:14945654-14945735[-]	3.16e-15	3.98e-13	3.84	exon	SRP095597	SRX2442286_SRX2442287	exomePeak	U2OS	human	hg38	U2OS	Osteosarcoma
chr3:14945883-14946084[-]	5.01e-49	5.01e-46	5.42	exon	SRP095597	SRX2442286_SRX2442287	exomePeak	U2OS	human	hg38	U2OS	Osteosarcoma
chr3:14948223-14948354[-]	7.94e-11	6.31e-09	7.56	exon	SRP095597	SRX2442286_SRX2442287	exomePeak	U2OS	human	hg38	U2OS	Osteosarcoma
chr3:14945267-14946132[-]	1.34e-263	1.2e-258	4.36623	exon	SRP095597	SRX2442286_SRX2442287	macs2	U2OS	human	hg38	U2OS	Osteosarcoma
chr3:14948186-14948385[-]	2.26e-42	1.51e-38	4.14843	exon	SRP095597	SRX2442286_SRX2442287	macs2	U2OS	human	hg38	U2OS	Osteosarcoma
chr3:14945265-14945455[-]	1.45e-06	8.51e-06	3.83	exon	SRP095597	SRX2442286_SRX2442287	MeTPeak	U2OS	human	hg38	U2OS	Osteosarcoma
chr3:14945883-14946074[-]	1.45e-06	8.51e-06	4.85	exon	SRP095597	SRX2442286_SRX2442287	MeTPeak	U2OS	human	hg38	U2OS	Osteosarcoma
chr3:14948223-14948304[-]	4.27e-06	2.19e-05	6.5	exon	SRP095597	SRX2442286_SRX2442287	MeTPeak	U2OS	human	hg38	U2OS	Osteosarcoma
chr3:14945315-14945455[-]	2.24e-10	2.95e-08	3.15	exon	SRP095597	SRX2442288_SRX2442289	exomePeak	U2OS	human	hg38	U2OS	Osteosarcoma
chr3:14945644-14945735[-]	3.16e-13	6.31e-11	3.93	exon	SRP095597	SRX2442288_SRX2442289	exomePeak	U2OS	human	hg38	U2OS	Osteosarcoma
chr3:14945285-14945509[-]	7.76e-44	7.52e-40	2.45034	exon	SRP095597	SRX2442288_SRX2442289	macs2	U2OS	human	hg38	U2OS	Osteosarcoma
chr3:14945613-14945766[-]	2.67e-24	1.19e-20	2.01075	exon	SRP095597	SRX2442288_SRX2442289	macs2	U2OS	human	hg38	U2OS	Osteosarcoma
chr3:14945915-14946122[-]	4.68e-81	1.1e-76	2.47354	exon	SRP095597	SRX2442288_SRX2442289	macs2	U2OS	human	hg38	U2OS	Osteosarcoma
chr3:14948188-14948348[-]	5.17e-29	2.87e-25	3.54126	exon	SRP095597	SRX2442288_SRX2442289	macs2	U2OS	human	hg38	U2OS	Osteosarcoma
chr3:14945235-14945485[-]	6.31e-47	2.51e-44	5.48	exon	SRP095597	SRX2442290_SRX2442291	exomePeak	U2OS	human	hg38	U2OS	Osteosarcoma
chr3:14945624-14945795[-]	1.58e-37	5.01e-35	4.88	exon	SRP095597	SRX2442290_SRX2442291	exomePeak	U2OS	human	hg38	U2OS	Osteosarcoma
chr3:14945854-14946074[-]	1e-102	2.51e-99	4.85	exon	SRP095597	SRX2442290_SRX2442291	exomePeak	U2OS	human	hg38	U2OS	Osteosarcoma
chr3:14948283-14948374[-]	2.63e-09	8.91e-08	6.01	exon	SRP095597	SRX2442290_SRX2442291	exomePeak	U2OS	human	hg38	U2OS	Osteosarcoma
chr3:14945224-14946122[-]	0	0	4.97525	exon	SRP095597	SRX2442290_SRX2442291	macs2	U2OS	human	hg38	U2OS	Osteosarcoma
chr3:14948201-14948375[-]	7.49e-52	4.4e-48	3.86195	exon	SRP095597	SRX2442290_SRX2442291	macs2	U2OS	human	hg38	U2OS	Osteosarcoma
chr3:14945235-14945485[-]	1.78e-06	7.94e-06	5.06	exon	SRP095597	SRX2442290_SRX2442291	MeTPeak	U2OS	human	hg38	U2OS	Osteosarcoma
chr3:14945624-14945795[-]	1.78e-06	7.94e-06	4.62	exon	SRP095597	SRX2442290_SRX2442291	MeTPeak	U2OS	human	hg38	U2OS	Osteosarcoma
chr3:14945854-14946074[-]	1.78e-06	7.94e-06	4.6	exon	SRP095597	SRX2442290_SRX2442291	MeTPeak	U2OS	human	hg38	U2OS	Osteosarcoma
chr3:14948283-14948374[-]	1.15e-05	4.07e-05	5.27	exon	SRP095597	SRX2442290_SRX2442291	MeTPeak	U2OS	human	hg38	U2OS	Osteosarcoma
chr3:14945275-14945455[-]	1.58e-22	3.98e-20	7.23	exon	SRP095597	SRX2442292_SRX2442293	exomePeak	U2OS	human	hg38	U2OS	Osteosarcoma
chr3:14945654-14945735[-]	9.33e-09	5.25e-07	4.14	exon	SRP095597	SRX2442292_SRX2442293	exomePeak	U2OS	human	hg38	U2OS	Osteosarcoma
chr3:14945854-14946074[-]	6.31e-41	5.01e-38	5.85	exon	SRP095597	SRX2442292_SRX2442293	exomePeak	U2OS	human	hg38	U2OS	Osteosarcoma
chr3:14948233-14948314[-]	7.94e-09	4.57e-07	8.62	exon	SRP095597	SRX2442292_SRX2442293	exomePeak	U2OS	human	hg38	U2OS	Osteosarcoma
chr3:14945261-14945478[-]	4.19e-81	7.12e-77	3.71963	exon	SRP095597	SRX2442292_SRX2442293	macs2	U2OS	human	hg38	U2OS	Osteosarcoma
chr3:14945614-14946126[-]	1.2e-196	6.98e-192	4.23081	exon	SRP095597	SRX2442292_SRX2442293	macs2	U2OS	human	hg38	U2OS	Osteosarcoma
chr3:14948188-14948360[-]	5.57e-31	2.92e-27	4.00192	exon	SRP095597	SRX2442292_SRX2442293	macs2	U2OS	human	hg38	U2OS	Osteosarcoma
chr3:14945275-14945425[-]	2.88e-06	1.1e-05	6.45	exon	SRP095597	SRX2442292_SRX2442293	MeTPeak	U2OS	human	hg38	U2OS	Osteosarcoma
chr3:14945873-14946054[-]	2.88e-06	1.1e-05	5.37	exon	SRP095597	SRX2442292_SRX2442293	MeTPeak	U2OS	human	hg38	U2OS	Osteosarcoma
chr3:14948233-14948314[-]	1.07e-05	3.55e-05	6.33	exon	SRP095597	SRX2442292_SRX2442293	MeTPeak	U2OS	human	hg38	U2OS	Osteosarcoma
chr3:14945315-14945435[-]	5.01e-16	1e-13	4.45	exon	SRP095597	SRX2442294_SRX2442295	exomePeak	U2OS	human	hg38	U2OS	Osteosarcoma
chr3:14945664-14945745[-]	6.31e-12	7.59e-10	3.93	exon	SRP095597	SRX2442294_SRX2442295	exomePeak	U2OS	human	hg38	U2OS	Osteosarcoma
chr3:14945873-14946104[-]	2.51e-26	1.26e-23	4.2	exon	SRP095597	SRX2442294_SRX2442295	exomePeak	U2OS	human	hg38	U2OS	Osteosarcoma
chr3:14945284-14945551[-]	1.9e-80	3.42e-76	3.67047	exon	SRP095597	SRX2442294_SRX2442295	macs2	U2OS	human	hg38	U2OS	Osteosarcoma
chr3:14945619-14946133[-]	1.36e-152	5.8e-148	3.617	exon	SRP095597	SRX2442294_SRX2442295	macs2	U2OS	human	hg38	U2OS	Osteosarcoma
chr3:14945315-14945425[-]	2.63e-06	1e-05	3.93	exon	SRP095597	SRX2442294_SRX2442295	MeTPeak	U2OS	human	hg38	U2OS	Osteosarcoma
chr3:14945664-14945745[-]	2.63e-06	1e-05	3.53	exon	SRP095597	SRX2442294_SRX2442295	MeTPeak	U2OS	human	hg38	U2OS	Osteosarcoma
chr3:14945933-14946094[-]	2.63e-06	1e-05	3.82	exon	SRP095597	SRX2442294_SRX2442295	MeTPeak	U2OS	human	hg38	U2OS	Osteosarcoma
chr3:14945325-14945505[-]	5.01e-17	7.94e-15	4.17	exon	SRP095597	SRX2442296_SRX2442297	exomePeak	U2OS	human	hg38	U2OS	Osteosarcoma
chr3:14945614-14945725[-]	7.41e-08	3.39e-06	2.77	exon	SRP095597	SRX2442296_SRX2442297	exomePeak	U2OS	human	hg38	U2OS	Osteosarcoma
chr3:14945883-14946094[-]	2e-34	1.26e-31	3.67	exon	SRP095597	SRX2442296_SRX2442297	exomePeak	U2OS	human	hg38	U2OS	Osteosarcoma
chr3:14948243-14948344[-]	3.55e-06	0.000107	4.36	exon	SRP095597	SRX2442296_SRX2442297	exomePeak	U2OS	human	hg38	U2OS	Osteosarcoma
chr3:14945285-14945761[-]	5.01e-83	7.68e-79	3.54046	exon	SRP095597	SRX2442296_SRX2442297	macs2	U2OS	human	hg38	U2OS	Osteosarcoma
chr3:14945832-14946129[-]	1.13e-172	4.73e-168	3.9122	exon	SRP095597	SRX2442296_SRX2442297	macs2	U2OS	human	hg38	U2OS	Osteosarcoma
chr3:14948198-14948360[-]	5.31e-32	2.59e-28	4.20318	exon	SRP095597	SRX2442296_SRX2442297	macs2	U2OS	human	hg38	U2OS	Osteosarcoma
chr3:14945325-14945435[-]	1.48e-06	6.46e-06	3.78	exon	SRP095597	SRX2442296_SRX2442297	MeTPeak	U2OS	human	hg38	U2OS	Osteosarcoma
chr3:14945644-14945725[-]	1.48e-06	6.46e-06	2.5	exon	SRP095597	SRX2442296_SRX2442297	MeTPeak	U2OS	human	hg38	U2OS	Osteosarcoma
chr3:14945883-14946084[-]	1.48e-06	6.46e-06	3.39	exon	SRP095597	SRX2442296_SRX2442297	MeTPeak	U2OS	human	hg38	U2OS	Osteosarcoma
chr3:14948243-14948374[-]	7.59e-06	2.69e-05	3.67	exon	SRP095597	SRX2442296_SRX2442297	MeTPeak	U2OS	human	hg38	U2OS	Osteosarcoma
chr3:14945315-14945435[-]	5.01e-12	2.34e-10	99.7	exon	SRP012098	SRX136618_SRX136617	exomePeak	HepG2	human	hg38	HepG2	LIHC
chr3:14945624-14945745[-]	5.01e-12	2.29e-10	85.4	exon	SRP012098	SRX136618_SRX136617	exomePeak	HepG2	human	hg38	HepG2	LIHC
chr3:14945824-14946034[-]	0.000117	0.00135	35.1	exon	SRP012098	SRX136618_SRX136617	exomePeak	HepG2	human	hg38	HepG2	LIHC
chr3:14945215-14946095[.]	7e-170	8.1e-166	15.6969	exon	SRP012098	SRX136618_SRX136617	macs2	HepG2	human	hg38	HepG2	LIHC
chr3:14945245-14945435[-]	2.51e-07	9.12e-07	96	exon	SRP012098	SRX136618_SRX136617	MeTPeak	HepG2	human	hg38	HepG2	LIHC
chr3:14945624-14945785[-]	2.51e-07	9.12e-07	20.5	exon	SRP012098	SRX136618_SRX136617	MeTPeak	HepG2	human	hg38	HepG2	LIHC
chr3:14945804-14946044[-]	2.51e-07	9.12e-07	8.5	exon	SRP012098	SRX136618_SRX136617	MeTPeak	HepG2	human	hg38	HepG2	LIHC
chr3:14945275-14945455[-]	1.35e-06	2.95e-06	8	exon	SRP012098	SRX136620_SRX136619	MeTPeak	HepG2	human	hg38	HepG2	LIHC
chr3:14945554-14945635[-]	1.35e-06	2.95e-06	8	exon	SRP012098	SRX136620_SRX136619	MeTPeak	HepG2	human	hg38	HepG2	LIHC
chr3:14945694-14945795[-]	1.35e-06	2.95e-06	7	exon	SRP012098	SRX136620_SRX136619	MeTPeak	HepG2	human	hg38	HepG2	LIHC
chr3:14945305-14945445[-]	7.94e-20	3.98e-18	68.9	exon	SRP012098	SRX136622_SRX136621	exomePeak	HepG2	human	hg38	HepG2	LIHC
chr3:14945584-14946044[-]	1.58e-33	1.58e-31	73	exon	SRP012098	SRX136622_SRX136621	exomePeak	HepG2	human	hg38	HepG2	LIHC
chr3:14945251-14946085[.]	3.21e-305	5.81e-301	18.2873	exon	SRP012098	SRX136622_SRX136621	macs2	HepG2	human	hg38	HepG2	LIHC
chr3:14945185-14945455[-]	3.24e-08	5.37e-07	76	exon	SRP012098	SRX136622_SRX136621	MeTPeak	HepG2	human	hg38	HepG2	LIHC
chr3:14945544-14946044[-]	3.24e-08	5.37e-07	53	exon	SRP012098	SRX136622_SRX136621	MeTPeak	HepG2	human	hg38	HepG2	LIHC
chr3:14945335-14945425[-]	1.45e-08	3.72e-07	37.8	exon	SRP012098	SRX136624_SRX136623	exomePeak	HepG2	human	hg38	HepG2	LIHC
chr3:14945634-14945745[-]	7.08e-10	2.19e-08	43.5	exon	SRP012098	SRX136624_SRX136623	exomePeak	HepG2	human	hg38	HepG2	LIHC
chr3:14945933-14946024[-]	3.24e-08	7.59e-07	34.2	exon	SRP012098	SRX136624_SRX136623	exomePeak	HepG2	human	hg38	HepG2	LIHC
chr3:14945288-14945501[.]	1.51e-33	8.71e-30	4.59213	exon	SRP012098	SRX136624_SRX136623	macs2	HepG2	human	hg38	HepG2	LIHC
chr3:14945596-14946071[.]	2.42e-44	1.76e-40	5.36355	exon	SRP012098	SRX136624_SRX136623	macs2	HepG2	human	hg38	HepG2	LIHC
chr3:14945315-14945425[-]	2.29e-07	1.38e-06	18.5	exon	SRP012098	SRX136624_SRX136623	MeTPeak	HepG2	human	hg38	HepG2	LIHC
chr3:14945604-14945894[-]	2.29e-07	1.38e-06	21	exon	SRP012098	SRX136624_SRX136623	MeTPeak	HepG2	human	hg38	HepG2	LIHC
chr3:14945923-14946024[-]	2.29e-07	1.38e-06	33	exon	SRP012098	SRX136624_SRX136623	MeTPeak	HepG2	human	hg38	HepG2	LIHC
chr3:14945205-14945525[-]	2.51e-62	3.98e-60	46.1	exon	SRP012099	SRX136630_SRX136626	exomePeak	HepG2	human	hg38	HepG2	LIHC
chr3:14945564-14946074[-]	3.98e-25	2e-23	83.4	exon	SRP012099	SRX136630_SRX136626	exomePeak	HepG2	human	hg38	HepG2	LIHC
chr3:14945183-14946109[.]	0	0	19.9213	exon	SRP012099	SRX136630_SRX136626	macs2	HepG2	human	hg38	HepG2	LIHC
chr3:14945165-14945515[-]	7.24e-08	8.32e-07	33.5	exon	SRP012099	SRX136630_SRX136626	MeTPeak	HepG2	human	hg38	HepG2	LIHC
chr3:14945564-14946114[-]	7.24e-08	8.32e-07	72	exon	SRP012099	SRX136630_SRX136626	MeTPeak	HepG2	human	hg38	HepG2	LIHC
chr3:14945345-14945435[-]	5.01e-19	2.51e-17	71.3	exon	SRP012099	SRX136631_SRX136627	exomePeak	HepG2	human	hg38	HepG2	LIHC
chr3:14945464-14945635[-]	1e-13	3.98e-12	64.3	exon	SRP012099	SRX136631_SRX136627	exomePeak	HepG2	human	hg38	HepG2	LIHC
chr3:14945176-14946133[.]	8.16e-226	8.32e-222	22.7455	exon	SRP012099	SRX136631_SRX136627	macs2	HepG2	human	hg38	HepG2	LIHC
chr3:14947499-14947758[.]	5.65e-15	5.16e-12	4.40183	exon	SRP012099	SRX136631_SRX136627	macs2	HepG2	human	hg38	HepG2	LIHC
chr3:14945205-14945306[-]	7.94e-07	2.82e-06	75	exon	SRP012099	SRX136631_SRX136627	MeTPeak	HepG2	human	hg38	HepG2	LIHC
chr3:14945345-14945445[-]	7.94e-07	2.82e-06	28	exon	SRP012099	SRX136631_SRX136627	MeTPeak	HepG2	human	hg38	HepG2	LIHC
chr3:14945464-14945645[-]	7.94e-07	2.82e-06	25.3	exon	SRP012099	SRX136631_SRX136627	MeTPeak	HepG2	human	hg38	HepG2	LIHC
chr3:14947643-14947844[+]	3.31e-08	2.4e-07	11	exon	SRP012099	SRX136631_SRX136627	MeTPeak	HepG2	human	hg38	HepG2	LIHC
chr3:14945225-14945505[-]	6.31e-25	3.16e-23	107	exon	SRP012099	SRX136632_SRX136628	exomePeak	HepG2	human	hg38	HepG2	LIHC
chr3:14945564-14945745[-]	1.26e-20	5.01e-19	89.3	exon	SRP012099	SRX136632_SRX136628	exomePeak	HepG2	human	hg38	HepG2	LIHC
chr3:14945863-14946054[-]	8.13e-09	1.05e-07	39	exon	SRP012099	SRX136632_SRX136628	exomePeak	HepG2	human	hg38	HepG2	LIHC
chr3:14945160-14946126[.]	0	0	47.7364	exon	SRP012099	SRX136632_SRX136628	macs2	HepG2	human	hg38	HepG2	LIHC
chr3:14945195-14946084[-]	8.32e-09	7.59e-08	160	exon	SRP012099	SRX136632_SRX136628	MeTPeak	HepG2	human	hg38	HepG2	LIHC
chr3:14947653-14947744[+]	1.86e-07	4.68e-06	8	exon	SRP012099	SRX136632_SRX136628	MeTPeak	HepG2	human	hg38	HepG2	LIHC
chr3:14945973-14946084[-]	1e-207	1e-204	3.47	exon	SRP076674	SRX1850526_SRX1850528	exomePeak	Huh7	human	hg38	Huh7	LIHC
chr3:14945326-14945582[-]	0	0	4.11162	exon	SRP076674	SRX1850526_SRX1850528	macs2	Huh7	human	hg38	Huh7	LIHC
chr3:14945800-14946122[-]	0	0	3.5389	exon	SRP076674	SRX1850526_SRX1850528	macs2	Huh7	human	hg38	Huh7	LIHC
chr3:14945983-14946074[-]	5.01e-56	5.01e-54	3.16	exon	SRP076674	SRX1850527_SRX1850529	exomePeak	Huh7	human	hg38	Huh7	LIHC
chr3:14945326-14945578[-]	0	0	2.86805	exon	SRP076674	SRX1850527_SRX1850529	macs2	Huh7	human	hg38	Huh7	LIHC
chr3:14945800-14946108[-]	0	0	3.25218	exon	SRP076674	SRX1850527_SRX1850529	macs2	Huh7	human	hg38	Huh7	LIHC
chr3:14945374-14945455[-]	0	0	17.9	exon	SRP076674	SRX1850530_SRX1850532	exomePeak	Huh7	human	hg38	Huh7	LIHC
chr3:14945973-14946064[-]	1e-171	1e-169	4.02	exon	SRP076674	SRX1850530_SRX1850532	exomePeak	Huh7	human	hg38	Huh7	LIHC
chr3:14945321-14945594[-]	0	0	5.5764	exon	SRP076674	SRX1850530_SRX1850532	macs2	Huh7	human	hg38	Huh7	LIHC
chr3:14945799-14946109[-]	0	0	4.22388	exon	SRP076674	SRX1850530_SRX1850532	macs2	Huh7	human	hg38	Huh7	LIHC
chr3:14945329-14945503[-]	0	0	2.99605	exon	SRP076674	SRX1850534_SRX1850536	macs2	Huh7	human	hg38	Huh7	LIHC
chr3:14945805-14946104[-]	1.8e-169	8.49e-166	2.23573	exon	SRP076674	SRX1850534_SRX1850536	macs2	Huh7	human	hg38	Huh7	LIHC
chr3:14945345-14945425[-]	2e-38	3.98e-36	2.74	exon	SRP076674	SRX1850535_SRX1850537	exomePeak	Huh7	human	hg38	Huh7	LIHC
chr3:14945834-14946084[-]	7.94e-67	3.16e-64	3.97	exon	SRP076674	SRX1850535_SRX1850537	exomePeak	Huh7	human	hg38	Huh7	LIHC
chr3:14945081-14946109[-]	0	0	3.82371	exon	SRP076674	SRX1850535_SRX1850537	macs2	Huh7	human	hg38	Huh7	LIHC
chr3:14948253-14948374[-]	1.38e-08	1.78e-07	14.2	exon	SRP076674	SRX1850538_SRX1850540	exomePeak	Huh7	human	hg38	Huh7	LIHC
chr3:14945329-14945571[-]	0	0	3.58772	exon	SRP076674	SRX1850538_SRX1850540	macs2	Huh7	human	hg38	Huh7	LIHC
chr3:14945800-14946146[-]	0	0	3.26888	exon	SRP076674	SRX1850538_SRX1850540	macs2	Huh7	human	hg38	Huh7	LIHC
chr3:14945973-14946064[-]	1e-257	1e-254	3.72	exon	SRP076674	SRX1850539_SRX1850541	exomePeak	Huh7	human	hg38	Huh7	LIHC
chr3:14948243-14948384[-]	1.74e-07	2.69e-06	21.8	exon	SRP076674	SRX1850539_SRX1850541	exomePeak	Huh7	human	hg38	Huh7	LIHC
chr3:14945300-14946109[-]	0	0	4.10269	exon	SRP076674	SRX1850539_SRX1850541	macs2	Huh7	human	hg38	Huh7	LIHC
chr3:14945326-14945594[-]	0	0	4.53673	exon	SRP076674	SRX1850542_SRX1850544	macs2	Huh7	human	hg38	Huh7	LIHC
chr3:14945800-14946120[-]	0	0	3.18366	exon	SRP076674	SRX1850542_SRX1850544	macs2	Huh7	human	hg38	Huh7	LIHC
chr3:14945225-14946074[-]	0	0	5.15	exon	SRP076674	SRX1850543_SRX1850545	exomePeak	Huh7	human	hg38	Huh7	LIHC
chr3:14945026-14946121[-]	0	0	6.17182	exon	SRP076674	SRX1850543_SRX1850545	macs2	Huh7	human	hg38	Huh7	LIHC
chr3:14945225-14946074[-]	1.55e-06	9.33e-06	5.13	exon	SRP076674	SRX1850543_SRX1850545	MeTPeak	Huh7	human	hg38	Huh7	LIHC
chr3:14945364-14945455[-]	3.98e-34	2.51e-32	3.74	exon	SRP076674	SRX1850546_SRX1850548	exomePeak	Huh7	human	hg38	Huh7	LIHC
chr3:14945834-14946064[-]	7.94e-36	5.01e-34	3.86	exon	SRP076674	SRX1850546_SRX1850548	exomePeak	Huh7	human	hg38	Huh7	LIHC
chr3:14942795-14942945[-]	0	0	3.59426	exon	SRP076674	SRX1850546_SRX1850548	macs2	Huh7	human	hg38	Huh7	LIHC
chr3:14945046-14946095[-]	2.36e-212	1.66e-208	3.34066	exon	SRP076674	SRX1850546_SRX1850548	macs2	Huh7	human	hg38	Huh7	LIHC
chr3:14945364-14945445[-]	4.57e-06	2.88e-05	3.66	exon	SRP076674	SRX1850546_SRX1850548	MeTPeak	Huh7	human	hg38	Huh7	LIHC
chr3:14945834-14946064[-]	4.57e-06	2.88e-05	3.76	exon	SRP076674	SRX1850546_SRX1850548	MeTPeak	Huh7	human	hg38	Huh7	LIHC
chr3:14945265-14945455[-]	6.31e-70	5.01e-68	4.45	exon	SRP076674	SRX1850547_SRX1850549	exomePeak	Huh7	human	hg38	Huh7	LIHC
chr3:14945494-14945585[-]	7.94e-18	2e-16	4.16	exon	SRP076674	SRX1850547_SRX1850549	exomePeak	Huh7	human	hg38	Huh7	LIHC
chr3:14945664-14946064[-]	1.26e-74	1.26e-72	7.35	exon	SRP076674	SRX1850547_SRX1850549	exomePeak	Huh7	human	hg38	Huh7	LIHC
chr3:14945052-14946109[-]	0	0	4.47067	exon	SRP076674	SRX1850547_SRX1850549	macs2	Huh7	human	hg38	Huh7	LIHC
chr3:14945345-14945455[-]	7.08e-07	5.37e-06	4.39	exon	SRP076674	SRX1850547_SRX1850549	MeTPeak	Huh7	human	hg38	Huh7	LIHC
chr3:14945494-14945585[-]	7.08e-07	5.37e-06	3.91	exon	SRP076674	SRX1850547_SRX1850549	MeTPeak	Huh7	human	hg38	Huh7	LIHC
chr3:14945664-14946064[-]	7.08e-07	5.37e-06	7.14	exon	SRP076674	SRX1850547_SRX1850549	MeTPeak	Huh7	human	hg38	Huh7	LIHC
chr3:14945354-14945495[-]	1e-147	1e-145	11.5	exon	SRP090686	SRX2201089_SRX2201093	exomePeak	GSC11	human	hg38	GSC11	Glioblastoma
chr3:14945654-14945745[-]	5.01e-32	1.58e-30	4.42	exon	SRP090686	SRX2201089_SRX2201093	exomePeak	GSC11	human	hg38	GSC11	Glioblastoma
chr3:14945963-14946054[-]	3.98e-44	1.58e-42	3.9	exon	SRP090686	SRX2201089_SRX2201093	exomePeak	GSC11	human	hg38	GSC11	Glioblastoma
chr3:14948233-14948424[-]	3.16e-37	1.26e-35	58.6	exon	SRP090686	SRX2201089_SRX2201093	exomePeak	GSC11	human	hg38	GSC11	Glioblastoma
chr3:14945306-14945795[-]	0	0	9.14475	exon	SRP090686	SRX2201089_SRX2201093	macs2	GSC11	human	hg38	GSC11	Glioblastoma
chr3:14945913-14946109[-]	1.53e-176	6.91e-173	3.70548	exon	SRP090686	SRX2201089_SRX2201093	macs2	GSC11	human	hg38	GSC11	Glioblastoma
chr3:14948186-14948446[-]	4.12e-232	2.33e-228	10.3669	exon	SRP090686	SRX2201089_SRX2201093	macs2	GSC11	human	hg38	GSC11	Glioblastoma
chr3:14945354-14945495[-]	1.62e-09	6.76e-08	11.5	exon	SRP090686	SRX2201089_SRX2201093	MeTPeak	GSC11	human	hg38	GSC11	Glioblastoma
chr3:14945654-14945745[-]	1.62e-09	6.76e-08	4.46	exon	SRP090686	SRX2201089_SRX2201093	MeTPeak	GSC11	human	hg38	GSC11	Glioblastoma
chr3:14945963-14946054[-]	1.62e-09	6.76e-08	3.95	exon	SRP090686	SRX2201089_SRX2201093	MeTPeak	GSC11	human	hg38	GSC11	Glioblastoma
chr3:14948233-14948424[-]	3.98e-13	7.94e-11	59	exon	SRP090686	SRX2201089_SRX2201093	MeTPeak	GSC11	human	hg38	GSC11	Glioblastoma
chr3:14948243-14948404[-]	6.31e-14	1e-12	10.4	exon	SRP090686	SRX2201090_SRX2201094	exomePeak	GSC11	human	hg38	GSC11	Glioblastoma
chr3:14945351-14945503[-]	3.69e-141	1.21e-137	3.4388	exon	SRP090686	SRX2201090_SRX2201094	macs2	GSC11	human	hg38	GSC11	Glioblastoma
chr3:14948256-14948417[-]	1.9e-38	2.82e-35	3.48013	exon	SRP090686	SRX2201090_SRX2201094	macs2	GSC11	human	hg38	GSC11	Glioblastoma
chr3:14948243-14948394[-]	1e-15	1.58e-14	27.2	exon	SRP090686	SRX2201091_SRX2201095	exomePeak	GSC11	human	hg38	GSC11	Glioblastoma
chr3:14945341-14945763[-]	1.16e-128	4.85e-125	5.16808	exon	SRP090686	SRX2201091_SRX2201095	macs2	GSC11	human	hg38	GSC11	Glioblastoma
chr3:14945943-14946095[-]	7.81e-15	9.26e-12	2.06422	exon	SRP090686	SRX2201091_SRX2201095	macs2	GSC11	human	hg38	GSC11	Glioblastoma
chr3:14948186-14948429[-]	1.13e-74	3.19e-71	8.64567	exon	SRP090686	SRX2201091_SRX2201095	macs2	GSC11	human	hg38	GSC11	Glioblastoma
chr3:14948243-14948394[-]	3.16e-11	4.47e-09	13	exon	SRP090686	SRX2201091_SRX2201095	MeTPeak	GSC11	human	hg38	GSC11	Glioblastoma
chr3:14945404-14945485[-]	3.16e-15	6.31e-14	5.83	exon	SRP090686	SRX2201092_SRX2201096	exomePeak	GSC11	human	hg38	GSC11	Glioblastoma
chr3:14948263-14948384[-]	5.01e-12	6.31e-11	11.6	exon	SRP090686	SRX2201092_SRX2201096	exomePeak	GSC11	human	hg38	GSC11	Glioblastoma
chr3:14945353-14945510[-]	5.75e-77	1.64e-73	5.69309	exon	SRP090686	SRX2201092_SRX2201096	macs2	GSC11	human	hg38	GSC11	Glioblastoma
chr3:14948235-14948431[-]	3.3e-62	8.18e-59	8.81013	exon	SRP090686	SRX2201092_SRX2201096	macs2	GSC11	human	hg38	GSC11	Glioblastoma
